# Supplementary material for: Longitudinal and Multi-Kingdom Gut Microbiome Alterations in a Mouse Model of Alzheimer’s Disease
Source: Int J Mol Sci. 2024 Oct 25;25(21):11472. doi: 10.3390/ijms252111472 (PMC11546883; doi:10.3390/ijms252111472)
Supplement: Supplementary file 1 [file ijms-25-11472-s001.zip]

Archive with 17 entries (17 files):
- Captions of Figures and Tables.pdf
- Supplementary Figure S1.pdf
- Supplementary Figure S10.pdf
- Supplementary Figure S11.pdf
- Supplementary Figure S12.pdf
- Supplementary Figure S2.pdf
- Supplementary Figure S3.pdf
- Supplementary Figure S4.pdf
- Supplementary Figure S5.pdf
- Supplementary Figure S6.pdf
- Supplementary Figure S7.pdf
- Supplementary Figure S8.pdf
- Supplementary Figure S9.pdf
- Supplementary Table S1.xlsx
- Supplementary Table S2.xlsx
- Supplementary Table S3.xlsx
- Supplementary Table S4.xlsx
