# Supplementary material for: Longitudinal and Multi-Kingdom Gut Microbiome Alterations in a Mouse Model of Alzheimer’s Disease
Source: Int J Mol Sci. 2024 Oct 25;25(21):11472. doi: 10.3390/ijms252111472 (PMC11546883; doi:10.3390/ijms252111472)
Supplement: Supplementary file 1 [file ijms-25-11472-s001.zip › Supplementary Table S1.xlsx]

## Sheet: 3 months old
feature	metadata	value	coef	stderr	N	N.not.0	pval	qval
Helicobacter_bilis	Group	Control	-6.1224	0.413358	15	15	1.61361e-09	1.19504e-05
Ideonella_dechloratans	Group	Control	-3.15008	0.219021	15	15	2.3162e-09	1.19504e-05
Luteitalea_sp._TBR.22	Group	Control	-1.2538	0.116776	15	15	7.83835e-08	0.000160086
Mesorhizobium_loti	Group	Control	-2.56312	0.238359	15	15	7.69912e-08	0.000160086
Enterobacter_wuhouensis	Group	Control	-2.92736	0.26755	15	15	6.27506e-08	0.000160086
Rhodococcus_sp._ABRD24	Group	Control	-1.35357	0.127925	15	15	9.30824e-08	0.000160086
Bremerella_sp._TYQ1	Group	Control	-1.93722	0.193193	15	15	1.74299e-07	0.000183551
Dehalogenimonas_sp._W	Group	Control	-1.6606	0.163613	15	15	1.51407e-07	0.000183551
Microbacterium_limosum	Group	Control	-1.56704	0.15655	15	15	1.77876e-07	0.000183551
Streptomyces_sp._NBC_00335	Group	Control	-1.58232	0.157439	15	15	1.69736e-07	0.000183551
Rhodoplanes_sp._Z2.YC6860	Group	Control	-1.69015	0.171498	15	15	2.13043e-07	0.000199854
Wolinella_succinogenes	Group	Control	-2.19131	0.228159	15	15	2.86839e-07	0.000246658
Diaphorobacter_sp._HDW4A	Group	Control	-1.66812	0.175089	15	15	3.1465e-07	0.000249759
Dokdonia_sp._MED134	Group	Control	1.89285	0.201236	15	15	3.64361e-07	0.000250656
Polaribacter_gangjinensis	Group	Control	-1.45942	0.154896	15	15	3.57397e-07	0.000250656
Vibrio_campbellii	Group	Control	-1.42675	0.159515	15	15	6.45952e-07	0.000412504
Flavobacterium_faecale	Group	Control	1.72783	0.194046	15	15	6.79578e-07	0.000412504
Sinorhizobium_sp._BG8	Group	Control	2.29388	0.270515	15	15	1.17538e-06	0.000574203
Simiduia_sp._21SJ11W.1	Group	Control	-1.46518	0.173035	15	15	1.19432e-06	0.000574203
Pseudanabaena_mucicola	Group	Control	-2.43835	0.283472	15	15	1.00206e-06	0.000574203
Mycolicibacterium_celeriflavum	Group	Control	-1.55453	0.184733	15	15	1.27984e-06	0.000574203
Flavobacterium_limnophilum	Group	Control	1.3669	0.162383	15	15	1.27532e-06	0.000574203
Butyricimonas_faecihominis	Group	Control	-1.28039	0.151634	15	15	1.23189e-06	0.000574203
Thermocrinis_minervae	Group	Control	2.15862	0.26403	15	15	1.76148e-06	0.00060589
Candidatus_Reidiella_endopervernicosa	Group	Control	-1.08164	0.13194	15	15	1.70944e-06	0.00060589
Thiosulfativibrio_zosterae	Group	Control	-1.91385	0.233712	15	15	1.73033e-06	0.00060589
Aquitalea_magnusonii	Group	Control	-1.54143	0.187258	15	15	1.63385e-06	0.00060589
Gordonia_iterans	Group	Control	-2.28266	0.276491	15	15	1.5816e-06	0.00060589
Marinifilum_fragile	Group	Control	0.793751	0.0962161	15	15	1.59474e-06	0.00060589
Prevotella_veroralis	Group	Control	1.17499	0.141744	15	15	1.51188e-06	0.00060589
Thermodesulfobium_acidiphilum	Group	Control	-1.30723	0.163766	15	15	2.29097e-06	0.000648595
Thiomonas_arsenitoxydans	Group	Control	-1.98327	0.246863	15	15	2.13497e-06	0.000648595
Paraburkholderia_caffeinilytica	Group	Control	-1.66193	0.207596	15	15	2.21904e-06	0.000648595
Nakamurella_sp._PAMC28650	Group	Control	-2.09552	0.26288	15	15	2.32561e-06	0.000648595
Mycetocola_zhujimingii	Group	Control	-1.55172	0.194501	15	15	2.30462e-06	0.000648595
Streptomyces_asoensis	Group	Control	-2.07037	0.256845	15	15	2.05806e-06	0.000648595
Streptomyces_sp._NBC_00258	Group	Control	-2.11378	0.264605	15	15	2.27182e-06	0.000648595
Gimesia_alba	Group	Control	-1.9053	0.241525	15	15	2.60623e-06	0.00070161
Flavobacterium_sp._KACC_22758	Group	Control	1.4076	0.178718	15	15	2.65169e-06	0.00070161
Tuwongella_immobilis	Group	Control	-1.33903	0.17147	15	15	2.90987e-06	0.000750675
Flavobacterium_kingsejongi	Group	Control	-1.1089	0.142547	15	15	3.03385e-06	0.000763569
Corynebacterium_zhongnanshanii	Group	Control	-1.7084	0.22181	15	15	3.37971e-06	0.000830364
Grimontia_kaedaensis	Group	Control	-2.30043	0.301429	15	15	3.7315e-06	0.000895473
Methylacidiphilum_kamchatkense	Group	Control	3.63698	0.479553	15	12	3.99193e-06	0.000936199
Sphingomonas_aliaeris	Group	Control	1.74322	0.231193	15	15	4.24938e-06	0.000974431
Mycoplasma_phocoeninasale	Group	Control	-3.02932	0.405509	15	14	4.69442e-06	0.0010382
Microbacterium_sp._zg.B185	Group	Control	-1.51034	0.202314	15	15	4.72868e-06	0.0010382
Microbacterium_sp._nov._GSS16	Group	Control	1.96199	0.265006	15	15	5.16774e-06	0.00111096
Costertonia_aggregata	Group	Control	-1.21548	0.165088	15	15	5.48248e-06	0.00115457
Candidatus_Minimicrobia_sp._QA0096	Group	Control	2.60835	0.356863	15	14	5.92452e-06	0.00119566
Stenotrophomonas_oahuensis	Group	Control	-1.63365	0.223863	15	15	6.02522e-06	0.00119566
Solibacillus_sp._R5.41	Group	Control	2.03448	0.278692	15	15	6.0027e-06	0.00119566
Qipengyuania_citrea	Group	Control	-1.38375	0.191473	15	15	6.67959e-06	0.0012429
Sphingomonas_sp._HDW15A	Group	Control	-2.04444	0.283155	15	15	6.74509e-06	0.0012429
Lysobacter_sp._K5869	Group	Control	2.34558	0.324824	15	15	6.73645e-06	0.0012429
Variovorax_sp._PAMC28562	Group	Control	-1.18682	0.164028	15	15	6.59612e-06	0.0012429
Arthrobacter_sp._ATA002	Group	Control	-1.35789	0.188938	15	15	7.08257e-06	0.00126009
Flavobacterium_sp._ZE23DGlu08	Group	Control	-1.30159	0.180939	15	15	7.01407e-06	0.00126009
Vibrio_alginolyticus	Group	Control	-1.64901	0.23118	15	15	7.66753e-06	0.00134104
Sphingomonas_sp._Y38.1Y	Group	Control	-1.02718	0.144836	15	15	8.14616e-06	0.001401
Acinetobacter_cumulans	Group	Control	-2.30021	0.325081	15	15	8.34471e-06	0.00141162
Dyella_thiooxydans	Group	Control	-1.48007	0.210469	15	15	8.90254e-06	0.0014817
Neokomagataea_tanensis	Group	Control	1.20244	0.171508	15	15	9.18929e-06	0.00150515
Streptomyces_sp._FXY.T5	Group	Control	-1.70829	0.246369	15	15	1.03138e-05	0.00160537
Chryseobacterium_sp._D764	Group	Control	-1.17294	0.168625	15	15	9.97797e-06	0.00160537
Rasiella_rasia	Group	Control	-1.51541	0.218774	15	15	1.04235e-05	0.00160537
Myroides_fluvii	Group	Control	-1.45527	0.20967	15	15	1.02067e-05	0.00160537
Bradyrhizobium_sp._62B	Group	Control	-1.65815	0.240531	15	15	1.09563e-05	0.00166262
Erwinia_tracheiphila	Group	Control	0.92131	0.134133	15	15	1.13781e-05	0.0017016
Acidimicrobium_ferrooxidans	Group	Control	-1.4916	0.218114	15	15	1.19064e-05	0.00173045
Pseudarthrobacter_sp._BIM_B.2242	Group	Control	-1.83721	0.268564	15	15	1.18663e-05	0.00173045
Arthrobacter_sp._zg.Y919	Group	Control	0.947782	0.13964	15	15	1.28706e-05	0.00181933
Agrococcus_beijingensis	Group	Control	-2.07212	0.305094	15	15	1.27846e-05	0.00181933
Agromyces_soli	Group	Control	-1.97921	0.292396	15	15	1.32357e-05	0.00184567
Luteibacter_aegosomaticola	Group	Control	-1.24207	0.183843	15	15	1.34963e-05	0.00184592
Erysipelothrix_inopinata	Group	Control	1.31719	0.195347	15	15	1.37742e-05	0.00184592
Niabella_ginsenosidivorans	Group	Control	-0.699303	0.103669	15	15	1.37169e-05	0.00184592
Chitinophaga_filiformis	Group	Control	0.65787	0.0979301	15	15	1.43117e-05	0.00189336
Candidatus_Walczuchella_endosymbiont_of_Icerya_purchasi	Group	Control	2.03236	0.303886	15	15	1.49814e-05	0.00195688
Pseudomonas_fragi	Group	Control	-1.82304	0.273444	15	15	1.54713e-05	0.0019956
Acinetobacter_ursingii	Group	Control	-1.44643	0.218618	15	15	1.67289e-05	0.00204792
Mycobacterium_sp._JS623	Group	Control	-1.87246	0.282928	15	15	1.66794e-05	0.00204792
Mycobacterium_sp._IDR2000157661	Group	Control	-2.18157	0.329285	15	15	1.64998e-05	0.00204792
Corynebacterium_kutscheri	Group	Control	-1.43266	0.216962	15	15	1.70677e-05	0.00204792
Salinibacterium_hongtaonis	Group	Control	-1.55781	0.235688	15	15	1.69007e-05	0.00204792
Latilactobacillus_fuchuensis	Group	Control	1.46312	0.221067	15	15	1.66714e-05	0.00204792
Bacteroides_sp._PHL_2737	Group	Control	2.3416	0.355481	15	15	1.74988e-05	0.00207551
Sphingobium_sp._MI1205	Group	Control	-1.63314	0.249341	15	15	1.85404e-05	0.00216426
Lysobacter_auxotrophicus	Group	Control	2.20972	0.337908	15	15	1.88436e-05	0.00216426
Streptomyces_prasinus	Group	Control	-2.00837	0.307171	15	15	1.88762e-05	0.00216426
Corynebacterium_yudongzhengii	Group	Control	-1.13582	0.173908	15	15	1.90874e-05	0.00216443
Thaumasiovibrio_subtropicus	Group	Control	-1.08588	0.166486	15	15	1.93492e-05	0.00217027
Leucobacter_aridicollis	Group	Control	2.358	0.36332	15	15	2.03465e-05	0.00225758
Flavobacterium_ginsenosidimutans	Group	Control	-1.38332	0.213444	15	15	2.06399e-05	0.00226578
Rugosibacter_aromaticivorans	Group	Control	-1.28899	0.199678	15	15	2.14843e-05	0.00233365
Microbulbifer_hydrolyticus	Group	Control	1.13609	0.176629	15	15	2.22825e-05	0.00237045
Pseudomonas_sp._7SR1	Group	Control	-1.47347	0.229014	15	15	2.22159e-05	0.00237045
Avibacterium_volantium	Group	Control	2.7478	0.43151	15	14	2.46503e-05	0.00259557
Pseudomonas_sp._FP597	Group	Control	1.43885	0.226951	15	15	2.57635e-05	0.00268539
Hydrogenophilus_thermoluteolus	Group	Control	-1.30914	0.207307	15	15	2.68003e-05	0.00276552
Janibacter_sp._YB324	Group	Control	2.26753	0.360099	15	14	2.75788e-05	0.00281768
Dietzia_timorensis	Group	Control	-1.23487	0.197208	15	15	2.91653e-05	0.00295056
Sulfurovum_sp._XGS.02	Group	Control	-1.21229	0.194105	15	15	2.99297e-05	0.00296446
Vibrio_cortegadensis	Group	Control	-1.77589	0.284569	15	15	3.01646e-05	0.00296446
Pseudomonas_extremaustralis	Group	Control	-2.11586	0.339003	15	15	3.01268e-05	0.00296446
Gemmobacter_aquarius	Group	Control	-1.41747	0.227893	15	15	3.11801e-05	0.00302143
Sinorhizobium_numidicum	Group	Control	-1.16052	0.186671	15	15	3.13299e-05	0.00302143
Agromyces_aureus	Group	Control	-1.33613	0.215235	15	15	3.17917e-05	0.00303758
Hymenobacter_sp._BRD67	Group	Control	0.901611	0.145471	15	15	3.22988e-05	0.00305772
Phyllobacterium_sp._T1018	Group	Control	-1.93073	0.31244	15	15	3.3262e-05	0.0030896
Shewanella_sp._Scap07	Group	Control	-2.55664	0.413364	15	14	3.29733e-05	0.0030896
Segniliparus_rotundus	Group	Control	-1.26473	0.204833	15	15	3.35338e-05	0.0030896
Vibrio_metoecus	Group	Control	1.72659	0.280735	15	15	3.48636e-05	0.00312833
Cyanobium_usitatum	Group	Control	-1.59501	0.259232	15	15	3.47188e-05	0.00312833
Kribbella_sp._CA.293567	Group	Control	-1.32452	0.215041	15	15	3.43561e-05	0.00312833
Gilvimarinus_sp._DA14	Group	Control	1.60039	0.260684	15	15	3.54878e-05	0.00315689
Bosea_sp._ANAM02	Group	Control	-1.1385	0.186841	15	15	3.82078e-05	0.00317956
Pseudorhizobium_flavum	Group	Control	-1.27376	0.208976	15	15	3.80972e-05	0.00317956
Aeromonas_enteropelogenes	Group	Control	1.36117	0.222531	15	15	3.67948e-05	0.00317956
Roseateles_amylovorans	Group	Control	-0.801115	0.131463	15	15	3.81817e-05	0.00317956
Ralstonia_sp._RRA.1	Group	Control	4.45338	0.729511	15	15	3.75236e-05	0.00317956
Rhodococcus_coprophilus	Group	Control	1.77306	0.290512	15	15	3.76079e-05	0.00317956
Mycobacterium_seoulense	Group	Control	-2.11488	0.34517	15	15	3.61892e-05	0.00317956
Flavobacterium_gelatinilyticum	Group	Control	-1.81312	0.297438	15	15	3.80622e-05	0.00317956
Aeromonas_allosaccharophila	Group	Control	-1.32593	0.218423	15	15	3.96531e-05	0.00327344
Thermoleophilum_album	Group	Control	-1.43501	0.237193	15	15	4.09935e-05	0.00335724
Candidatus_Thiothrix_anitrata	Group	Control	1.77459	0.293633	15	15	4.142e-05	0.00336546
Pseudomonas_alcaligenes	Group	Control	-1.53285	0.254609	15	15	4.30073e-05	0.00346713
Pseudonocardia_sp._DSM_110487	Group	Control	-0.875903	0.145762	15	15	4.38024e-05	0.00350385
Sphingobium_cloacae	Group	Control	1.15092	0.191722	15	14	4.42395e-05	0.00351159
Flavobacterium_psychrophilum	Group	Control	0.850462	0.141812	15	15	4.46686e-05	0.00351859
Luteimonas_granuli	Group	Control	1.73909	0.290782	15	15	4.58773e-05	0.00353289
Schaalia_sp._JY.X169	Group	Control	1.72581	0.288513	15	15	4.58033e-05	0.00353289
Bacteroides_eggerthii	Group	Control	0.532407	0.0890189	15	15	4.58714e-05	0.00353289
Luteibacter_aegosomatissinici	Group	Control	1.28254	0.215443	15	15	4.80013e-05	0.0036421
Polaromonas_sp._JS666	Group	Control	-0.788057	0.132316	15	15	4.77805e-05	0.0036421
Moraxella_nonliquefaciens	Group	Control	1.92907	0.325701	15	14	5.04373e-05	0.00379899
Ralstonia_pickettii	Group	Control	-1.11878	0.18932	15	15	5.15551e-05	0.00380468
Corynebacterium_sphenisci	Group	Control	-1.60383	0.27162	15	15	5.19589e-05	0.00380468
Streptomyces_sp._NBC_01362	Group	Control	3.5929	0.608516	15	9	5.19876e-05	0.00380468
Odoribacter_splanchnicus	Group	Control	-0.980871	0.165759	15	15	5.08828e-05	0.00380468
Pararoseomonas_sp._SCSIO_73927	Group	Control	-1.07652	0.182764	15	15	5.32093e-05	0.00386667
Flavobacterium_sp._N2038	Group	Control	1.46023	0.248949	15	15	5.54104e-05	0.00399846
Paraburkholderia_phymatum	Group	Control	-1.64785	0.281782	15	15	5.70441e-05	0.00408777
Azotobacter_chroococcum	Group	Control	-1.45038	0.248569	15	15	5.82865e-05	0.00412002
Klebsiella_grimontii	Group	Control	1.35774	0.232695	15	15	5.82927e-05	0.00412002
Acetobacter_aceti	Group	Control	-0.738241	0.12688	15	15	5.9897e-05	0.0042046
Listeria_monocytogenes	Group	Control	2.59269	0.448189	15	15	6.33271e-05	0.00441535
Sulfitobacter_indolifex	Group	Control	1.46658	0.254292	15	15	6.51921e-05	0.00442577
Pseudomonas_sp._Lz4W	Group	Control	-1.37683	0.238518	15	15	6.4643e-05	0.00442577
Buttiauxella_selenatireducens	Group	Control	-1.75296	0.303791	15	15	6.48715e-05	0.00442577
Neisseria_sp._CCUG_45853	Group	Control	-0.815809	0.141192	15	15	6.40448e-05	0.00442577
Abyssalbus_ytuae	Group	Control	-0.737462	0.128391	15	15	6.77829e-05	0.00457158
Streptomyces_sp._NBC_00354	Group	Control	-1.67747	0.292948	15	15	6.98141e-05	0.004678
Pseudomonas_sp._KU26590	Group	Control	1.2485	0.218443	15	15	7.10719e-05	0.00470122
Corynebacterium_glaucum	Group	Control	-1.12191	0.196285	15	15	7.10432e-05	0.00470122
Corynebacterium_freiburgense	Group	Control	1.77314	0.310469	15	15	7.15843e-05	0.00470495
Pigmentiphaga_aceris	Group	Control	-1.6404	0.287778	15	15	7.29037e-05	0.00476135
Thiomicrospira_microaerophila	Group	Control	0.581759	0.102251	15	15	7.42173e-05	0.00481666
Sphingomonas_sp._PAMC26645	Group	Control	-1.51397	0.266455	15	15	7.51703e-05	0.00484018
Colwellia_sp._Arc7.635	Group	Control	1.777	0.313103	15	15	7.59869e-05	0.00484018
Chryseobacterium_sp._ZHDP1	Group	Control	-0.931095	0.164035	15	15	7.58897e-05	0.00484018
Methylotenera_mobilis	Group	Control	-1.57072	0.277011	15	15	7.66502e-05	0.00485247
Streptomyces_sp._2323.1	Group	Control	-1.45998	0.257936	15	15	7.79448e-05	0.00490435
Corynebacterium_xerosis	Group	Control	-1.52109	0.26928	15	15	7.94665e-05	0.00496979
Streptococcus_marmotae	Group	Control	-0.947049	0.168326	15	15	8.25183e-05	0.00506944
Vagococcus_lutrae	Group	Control	2.567	0.45626	15	15	8.25338e-05	0.00506944
Mangrovimonas_sp._YM274	Group	Control	0.705321	0.125213	15	15	8.15988e-05	0.00506944
Campylobacter_sp._RM6914	Group	Control	-1.48783	0.26499	15	15	8.41475e-05	0.00507788
Pseudomonas_oryzihabitans	Group	Control	-1.15553	0.205556	15	15	8.31858e-05	0.00507788
Pseudomonas_sp._REST10	Group	Control	2.31847	0.412698	15	12	8.3698e-05	0.00507788
Haloferula_helveola	Group	Control	-0.806347	0.144026	15	15	8.64519e-05	0.00518661
Entomobacter_blattae	Group	Control	-1.57822	0.282899	15	15	8.94006e-05	0.00527157
Pelagibacterium_halotolerans	Group	Control	-1.54368	0.276385	15	15	8.84206e-05	0.00527157
Pseudomonas_citronellolis	Group	Control	-1.36512	0.244553	15	15	8.8892e-05	0.00527157
Umezawaea_sp._Da_62.37	Group	Control	-1.18681	0.2139	15	15	9.40962e-05	0.00551692
Bartonella_grahamii	Group	Control	-1.08422	0.195618	15	15	9.5036e-05	0.00552089
Streptomyces_sp._SCSIO_ZS0520	Group	Control	-0.928876	0.167627	15	15	9.52339e-05	0.00552089
Thermotoga_profunda	Group	Control	-1.00188	0.181556	15	15	9.90233e-05	0.00564988
Pseudomonas_salmasensis	Group	Control	2.62306	0.475659	15	12	9.96489e-05	0.00564988
Bifidobacterium_sp._ESL0682	Group	Control	-1.98139	0.359181	15	15	9.93405e-05	0.00564988
Paucilactobacillus_nenjiangensis	Group	Control	-1.26084	0.228255	15	15	9.81004e-05	0.00564988
Alteromonas_mediterranea	Group	Control	1.46684	0.266597	15	15	0.000101784	0.0057394
Acinetobacter_proteolyticus	Group	Control	2.57648	0.471445	15	13	0.000108401	0.00601073
Pseudomonas_sp._FP2262	Group	Control	2.52216	0.461746	15	13	0.000108926	0.00601073
Arthrobacter_sp._PAMC_25486	Group	Control	-1.4099	0.257679	15	15	0.00010721	0.00601073
Arachidicoccus_sp._BS20	Group	Control	-0.606935	0.111069	15	15	0.000108513	0.00601073
Haliangium_ochraceum	Group	Control	-0.816378	0.149803	15	15	0.000111283	0.00601221
Hydrogenophaga_sp._BPS33	Group	Control	1.48898	0.273001	15	15	0.000110441	0.00601221
Dyadobacter_chenwenxiniae	Group	Control	0.851609	0.156018	15	15	0.000109641	0.00601221
Hymenobacter_tibetensis	Group	Control	0.667333	0.122411	15	15	0.000110917	0.00601221
Paucibacter_sp._KCTC_42545	Group	Control	-1.12264	0.206179	15	15	0.00011218	0.00601429
Allobaculum_sp._Allo2	Group	Control	-1.99914	0.367262	15	15	0.000112487	0.00601429
Methyloligella_sp._GL2	Group	Control	1.09993	0.202615	15	15	0.000115347	0.00613537
Gramella_sp._MAR_2010_147	Group	Control	0.830014	0.153052	15	15	0.000116449	0.00616222
Gimesia_benthica	Group	Control	-1.42863	0.264327	15	15	0.000120154	0.00629563
Cutibacterium_equinum	Group	Control	-1.9231	0.355826	15	15	0.00012019	0.00629563
Leptospira_kirschneri	Group	Control	1.43798	0.26658	15	15	0.000122352	0.00634447
Cellulophaga_sp._HaHaR_3_176	Group	Control	1.5336	0.284153	15	15	0.000121744	0.00634447
Viridibacillus_sp._JNUCC.6	Group	Control	1.35384	0.251146	15	15	0.000123102	0.00635147
Thalassotalea_sp._HSM_43	Group	Control	1.36192	0.253098	15	15	0.000125153	0.00639955
Elizabethkingia_bruuniana	Group	Control	1.57521	0.292767	15	15	0.000125275	0.00639955
Bradyrhizobium_sp._1.2017.	Group	Control	-0.960567	0.178719	15	15	0.000126504	0.0064305
Hoylesella_buccalis	Group	Control	1.27136	0.236783	15	15	0.000127686	0.0064588
Sphingorhabdus_sp._Alg231.15	Group	Control	1.48199	0.276653	15	15	0.000130447	0.00649302
Corynebacterium_kroppenstedtii	Group	Control	1.51277	0.282312	15	15	0.000130082	0.00649302
Ruania_halotolerans	Group	Control	-1.19894	0.223895	15	15	0.00013088	0.00649302
Mucilaginibacter_sp._CSA2.8R	Group	Control	0.680285	0.126893	15	15	0.000129504	0.00649302
Salinimonas_sediminis	Group	Control	0.93725	0.175292	15	15	0.000132721	0.00654452
Streptomyces_sp._HUAS_15.9	Group	Control	-1.51595	0.283632	15	15	0.000133186	0.00654452
Aquibium_microcysteis	Group	Control	1.39869	0.261872	15	15	0.000134031	0.00655481
Thioalkalivibrio_nitratireducens	Group	Control	-1.71699	0.321814	15	15	0.000135366	0.0065889
Methyloceanibacter_sp._wino2	Group	Control	-0.971946	0.182485	15	15	0.000137521	0.00666232
Ancylobacter_pratisalsi	Group	Control	1.55568	0.292432	15	15	0.000139037	0.00667314
Cupriavidus_sp._KK10	Group	Control	2.94948	0.554346	15	10	0.000138833	0.00667314
Acinetobacter_sp._NEB149	Group	Control	3.16897	0.596142	15	10	0.000139999	0.0066882
Spiroplasma_endosymbiont_of_Atherix_ibis	Group	Control	1.76039	0.332052	15	15	0.00014348	0.00682293
Arcticibacterium_luteifluviistationis	Group	Control	0.876807	0.165529	15	15	0.000144614	0.0068453
Bradyrhizobium_erythrophlei	Group	Control	1.00314	0.189732	15	15	0.000147103	0.00686856
Legionella_sp._MW5194	Group	Control	1.80621	0.341618	15	14	0.000147075	0.00686856
Lactococcus_formosensis	Group	Control	-2.93844	0.55565	15	15	0.000146806	0.00686856
Polynucleobacter_sp._AP.Sving.400A.A2	Group	Control	2.2186	0.420263	15	15	0.000149164	0.00693345
Shewanella_frigidimarina	Group	Control	1.52855	0.291009	15	15	0.000156158	0.00721345
Herbaspirillum_sp._DW155	Group	Control	0.769634	0.146569	15	15	0.000156586	0.00721345
Lelliottia_sp._AC1	Group	Control	-1.54455	0.294375	15	15	0.000157716	0.00723321
Synechococcus_sp._LA31	Group	Control	-1.9236	0.368283	15	15	0.000164344	0.00750383
Inhella_inkyongensis	Group	Control	-1.17363	0.224979	15	15	0.000166212	0.00755569
Arsenophonus_endosymbiont_of_Aphis_craccivora	Group	Control	4.06042	0.781801	15	8	0.000172985	0.00782386
Bacillus_sp._COPE52	Group	Control	2.83245	0.545589	15	11	0.000173628	0.00782386
Erythrobacter_sp._3.20A1M	Group	Control	1.38657	0.267439	15	15	0.00017573	0.00785006
Alcaligenes_aquatilis	Group	Control	-2.19328	0.422902	15	14	0.000175232	0.00785006
Cellvibrio_sp._KY.YJ.3	Group	Control	2.30126	0.444992	15	13	0.000179808	0.00799756
Trichocoleus_desertorum	Group	Control	-1.53785	0.299864	15	15	0.000193828	0.00858416
Deinococcus_peraridilitoris	Group	Control	1.49683	0.292106	15	15	0.000195261	0.00861067
Enhydrobacter_sp.	Group	Control	-1.03751	0.202965	15	15	0.000199592	0.00872884
Bizionia_sp._M204	Group	Control	-1.34111	0.262365	15	15	0.000199632	0.00872884
Devosia_neptuniae	Group	Control	-1.09681	0.214686	15	15	0.000200583	0.0087334
Arthrobacter_sp._QXT.31	Group	Control	1.35783	0.266089	15	15	0.000202708	0.00878884
Thalassotalea_sp._PS06	Group	Control	1.96828	0.386644	15	15	0.000207102	0.00879461
Shewanella_zhangzhouensis	Group	Control	-1.59609	0.313272	15	15	0.000205573	0.00879461
Serratia_marcescens	Group	Control	-0.836549	0.164314	15	15	0.000206932	0.00879461
Nocardioides_daphniae	Group	Control	-1.1509	0.225871	15	15	0.000205403	0.00879461
Bacillus_safensis	Group	Control	-1.64873	0.323505	15	15	0.000205009	0.00879461
Curtobacterium_sp._MCSS17_015	Group	Control	-1.61587	0.317606	15	15	0.000208202	0.00880507
Rosistilla_oblonga	Group	Control	1.36639	0.269793	15	15	0.000216823	0.00901241
Campylobacter_helveticus	Group	Control	-1.97716	0.390318	15	15	0.000216466	0.00901241
Mycolicibacterium_austroafricanum	Group	Control	-1.37561	0.271679	15	15	0.000217283	0.00901241
Microbacterium_luteum	Group	Control	-1.18888	0.234417	15	15	0.000214134	0.00901241
Paenibacillus_sp._FSL_R5.0490	Group	Control	2.72523	0.538278	15	9	0.000217472	0.00901241
Mycolicibacterium_gadium	Group	Control	1.47453	0.291384	15	15	0.000218405	0.00901487
Sphingomonas_daechungensis	Group	Control	-1.59087	0.315232	15	15	0.000223763	0.00919924
Acinetobacter_sp._AHP123	Group	Control	6.00659	1.19125	15	5	0.000225505	0.00921699
Streptomyces_sp._WAC_01529	Group	Control	-1.49776	0.297113	15	15	0.000225981	0.00921699
Telluria_mixta	Group	Control	-0.932043	0.185072	15	15	0.000227954	0.00926087
Propioniciclava_sp._MC1595	Group	Control	-1.03612	0.206739	15	15	0.000237984	0.00962125
Corynebacterium_genitalium	Group	Control	-1.45962	0.29134	15	14	0.00023869	0.00962125
uncultured_Flavobacterium_sp.	Group	Control	-1.05868	0.211427	15	15	0.000239836	0.00962982
Arthrobacter_zhaoxinii	Group	Control	-1.71767	0.343617	15	15	0.000243473	0.00973799
Atopobium_sp._oral_taxon_416	Group	Control	-0.831762	0.166569	15	15	0.000245768	0.00979182
Laribacter_hongkongensis	Group	Control	1.06642	0.214129	15	15	0.00025158	0.00994658
Chryseobacterium_rhizoplanae	Group	Control	-2.67271	0.536588	15	13	0.000251281	0.00994658
Lacticaseibacillus_chiayiensis	Group	Control	-1.53535	0.308427	15	15	0.000252593	0.00994851
Thalassoglobus_polymorphus	Group	Control	-0.966932	0.19447	15	15	0.000255223	0.00997595
Pseudomonas_poae	Group	Control	1.32247	0.265966	15	15	0.000255142	0.00997595
Gordonia_zhaorongruii	Group	Control	1.65741	0.333509	15	15	0.000256375	0.00998314
Erythrobacter_sp._HL.111	Group	Control	1.70593	0.344288	15	15	0.000263123	0.0102074
Castellaniella_defragrans	Group	Control	-0.928007	0.18753	15	15	0.000266109	0.0102846
Dolichospermum_compactum	Group	Control	1.81288	0.366575	15	14	0.000267585	0.010303
Streptomyces_ferrugineus	Group	Control	-1.03498	0.209419	15	15	0.000269155	0.0103249
Campylobacter_vulpis	Group	Control	-1.91351	0.387605	15	15	0.000271757	0.0103862
Phreatobacter_aquaticus	Group	Control	-1.00199	0.203152	15	15	0.000273956	0.0104315
Streptomyces_lunaelactis	Group	Control	-1.33155	0.27039	15	15	0.000277692	0.010535
Ureaplasma_urealyticum	Group	Control	1.95495	0.397456	15	13	0.000280626	0.0106073
Corynebacterium_timonense	Group	Control	1.52444	0.311379	15	15	0.000292289	0.0109677
Leucobacter_denitrificans	Group	Control	0.678746	0.138624	15	15	0.000292011	0.0109677
Lactobacillus_acetotolerans	Group	Control	-1.52771	0.312289	15	15	0.000294265	0.0110019
Streptococcus_suis	Group	Control	-1.56427	0.319937	15	15	0.000295685	0.0110038
Pontibacter_sp._G13	Group	Control	-0.734062	0.150181	15	15	0.00029645	0.0110038
Halomonas_sp._CKK8	Group	Control	-1.13669	0.232982	15	15	0.000301228	0.0111411
Thiopseudomonas_alkaliphila	Group	Control	1.38319	0.283884	15	15	0.000304722	0.0112301
Paraburkholderia_sp._SUR17	Group	Control	-1.02297	0.210251	15	15	0.000308523	0.0112895
Synechococcus_sp._RS9902	Group	Control	1.48522	0.305231	15	15	0.000308282	0.0112895
Mycolicibacterium_monacense	Group	Control	-1.56399	0.321683	15	15	0.00031048	0.011321
Campylobacter_gracilis	Group	Control	-1.0992	0.22645	15	15	0.000314864	0.0113427
Cellulomonas_sp._H30R.01	Group	Control	1.62664	0.334867	15	15	0.000312895	0.0113427
Rufibacter_tibetensis	Group	Control	0.864637	0.178167	15	15	0.000315473	0.0113427
Aegicerativicinus_sediminis	Group	Control	-0.869481	0.17916	15	15	0.000315402	0.0113427
Archangium_gephyra	Group	Control	-0.64218	0.132578	15	15	0.000320695	0.011398
Lignipirellula_cremea	Group	Control	0.504365	0.104154	15	15	0.000321428	0.011398
Pseudosulfitobacter_sp._DSM_107133	Group	Control	0.771361	0.159266	15	15	0.000321015	0.011398
Candidatus_Nitrosoglobus_terrae	Group	Control	1.8315	0.378123	15	14	0.000320761	0.011398
Kordiimonas_pumila	Group	Control	1.2487	0.25832	15	15	0.000326386	0.0114148
Sphingomonas_sp._LY54	Group	Control	1.15538	0.238829	15	15	0.000324221	0.0114148
Bartonella_choladocola	Group	Control	1.4664	0.303704	15	15	0.000329646	0.0114148
Vibrio_gazogenes	Group	Control	1.35274	0.279999	15	15	0.000327979	0.0114148
Moraxella_bovoculi	Group	Control	0.998255	0.206661	15	15	0.000328467	0.0114148
Caballeronia_sp._SL2Y3	Group	Control	-1.10863	0.229484	15	15	0.000328116	0.0114148
Mycoplasma_sp._Mirounga_ES2805.ORL	Group	Control	1.42771	0.295627	15	14	0.000329031	0.0114148
Limihaloglobus_sulfuriphilus	Group	Control	0.559183	0.115998	15	15	0.000334261	0.0115359
Thiohalobacter_sp._COW1	Group	Control	-1.72651	0.359682	15	15	0.000346788	0.0119283
Rhizobium_anhuiense	Group	Control	1.84292	0.384245	15	14	0.000349214	0.0119719
Venatoribacter_cucullus	Group	Control	-1.47934	0.309202	15	15	0.000356695	0.0121118
Halomonas_sp._MCCC_1A13316	Group	Control	1.25905	0.263138	15	15	0.000356462	0.0121118
Yersinia_enterocolitica	Group	Control	-1.34995	0.28217	15	15	0.000356816	0.0121118
Corynebacterium_auriscanis	Group	Control	-2.04231	0.427117	15	14	0.00035847	0.012128
Leptogranulimonas_caecicola	Group	Control	3.51883	0.73624	15	15	0.000359859	0.0121353
Allobaculum_mucilyticum	Group	Control	-1.59286	0.333734	15	15	0.000364174	0.0122076
Chryseobacterium_cucumeris	Group	Control	1.80901	0.379046	15	15	0.000364371	0.0122076
Acinetobacter_sp._10FS3.1	Group	Control	-1.16929	0.245363	15	15	0.000368955	0.0122814
Limnobacter_sp._SAORIC.580	Group	Control	-1.39235	0.292063	15	15	0.000367804	0.0122814
Bradyrhizobium_icense	Group	Control	1.03458	0.217546	15	15	0.00037558	0.0124618
Polymorphospora_rubra	Group	Control	-1.45424	0.306021	15	15	0.000378009	0.0125021
Sphingobacterium_multivorum	Group	Control	-1.17182	0.246957	15	15	0.000382824	0.012621
Mycobacterium_kansasii	Group	Control	-1.84246	0.388528	15	14	0.000384817	0.0126463
Microvirga_thermotolerans	Group	Control	-1.22735	0.258961	15	15	0.000386666	0.0126648
Parabacteroides_goldsteinii	Group	Control	1.54138	0.325334	15	15	0.000387836	0.0126648
Thalassococcus_sp._S3	Group	Control	-0.818606	0.173395	15	15	0.000399744	0.0128551
Vibrio_maritimus	Group	Control	-2.60386	0.552707	15	13	0.000406979	0.0128551
Idiomarina_sp._PL1.037	Group	Control	-1.41992	0.301202	15	15	0.000404736	0.0128551
Thermomonas_sp._XSG	Group	Control	-1.78731	0.379105	15	15	0.00040445	0.0128551
Pseudomonas_sp._CBS	Group	Control	-2.99661	0.633917	15	12	0.000395382	0.0128551
Burkholderia_sp._PAMC_26561	Group	Control	1.56503	0.331972	15	15	0.000404601	0.0128551
Brevibacterium_atlanticum	Group	Control	-2.06106	0.43625	15	15	0.000397273	0.0128551
Devriesea_agamarum	Group	Control	-1.01066	0.21455	15	15	0.000407366	0.0128551
Agromyces_sp._LHK192	Group	Control	0.939917	0.199194	15	15	0.000401514	0.0128551
Microbacterium_hydrocarbonoxydans	Group	Control	1.31851	0.279607	15	15	0.000403703	0.0128551
Streptomyces_sp._S1D4.11	Group	Control	-1.30206	0.276332	15	15	0.000406351	0.0128551
Rhizobium_sp._TH2	Group	Control	-0.905007	0.192365	15	15	0.000411765	0.0129543
uncultured_Celeribacter_sp.	Group	Control	-0.660456	0.140747	15	15	0.000420873	0.0131301
Burkholderia_sp._S.53	Group	Control	2.1727	0.463052	15	13	0.000421171	0.0131301
Amycolatopsis_rhabdoformis	Group	Control	1.00048	0.213118	15	15	0.000419372	0.0131301
Schaalia_sp._HMT.172	Group	Control	-1.0592	0.226224	15	15	0.000428867	0.0133298
Sedimenticola_selenatireducens	Group	Control	-1.14369	0.244921	15	15	0.000438633	0.0135576
Xenorhabdus_poinarii	Group	Control	1.91732	0.410613	15	13	0.000438827	0.0135576
Erysipelothrix_sp._HDW6C	Group	Control	-1.44535	0.309668	15	15	0.000440413	0.013566
Pseudarthrobacter_sp._IC2.21	Group	Control	1.17446	0.251934	15	15	0.000444944	0.0136648
Neptunomonas_phycophila	Group	Control	1.55971	0.334944	15	15	0.000449085	0.0137306
Xylella_fastidiosa	Group	Control	-0.985611	0.211768	15	15	0.000451077	0.0137306
Amycolatopsis_roodepoortensis	Group	Control	-1.30506	0.280358	15	15	0.000450425	0.0137306
Candidatus_Kinetoplastibacterium_galatii	Group	Control	1.66976	0.358894	15	12	0.000452446	0.0137317
Candidatus_Filomicrobium_marinum	Group	Control	-1.61113	0.346826	15	15	0.000458355	0.0137894
Synechococcus_sp._RS9907	Group	Control	3.17113	0.68244	15	8	0.000457205	0.0137894
Streptococcus_sp._A12	Group	Control	1.9197	0.413236	15	13	0.000458222	0.0137894
Clostridium_septicum	Group	Control	1.32809	0.286177	15	15	0.000462151	0.0138632
Granulosicoccus_antarcticus	Group	Control	-1.09383	0.235839	15	15	0.000464482	0.0138927
Caenibius_sp._WL	Group	Control	1.13473	0.24487	15	15	0.000467879	0.0139347
Staphylococcus_agnetis	Group	Control	1.84929	0.399141	15	15	0.000468587	0.0139347
Exiguobacterium_sp._ZWU0009	Group	Control	-1.13441	0.24524	15	15	0.000474988	0.0140441
Lactococcus_garvieae	Group	Control	-2.29474	0.495957	15	15	0.000473966	0.0140441
Sulfitobacter_sp._SK011	Group	Control	1.43516	0.310703	15	15	0.000480748	0.0141408
Polaromonas_naphthalenivorans	Group	Control	-1.12832	0.24429	15	15	0.000480998	0.0141408
Serratia_sp._FDAARGOS_506	Group	Control	-3.35456	0.726805	15	11	0.000483891	0.0141854
Corallococcus_sp._EGB	Group	Control	-0.825815	0.179036	15	15	0.000486455	0.014194
Campylobacter_upsaliensis	Group	Control	-1.83394	0.39775	15	15	0.000488023	0.014194
Ponticoccus_alexandrii	Group	Control	1.1652	0.252729	15	15	0.000488309	0.014194
Dokdonia_sp._PRO95	Group	Control	-1.37798	0.299444	15	15	0.000496089	0.0143796
Rhodanobacter_sp._AS.Z3	Group	Control	1.29228	0.281081	15	15	0.000499948	0.0144105
Raoultella_terrigena	Group	Control	0.726428	0.157965	15	15	0.000498918	0.0144105
Streptomyces_profundus	Group	Control	-1.20481	0.262257	15	15	0.000503143	0.0144622
Rickettsiales_endosymbiont_of_Stachyamoeba_lipophora	Group	Control	-1.70005	0.370203	15	14	0.000504808	0.0144697
Leptolyngbya_sp._O.77	Group	Control	-1.00991	0.220069	15	15	0.000507696	0.0145122
Streptococcus_agalactiae	Group	Control	-1.03893	0.226523	15	15	0.000510129	0.0145415
Gilliamella_sp._ESL0441	Group	Control	1.79777	0.392236	15	14	0.000512977	0.0145747
Sanguibacter_keddieii	Group	Control	-1.08709	0.237245	15	15	0.000514117	0.0145747
Prevotella_sp._oral_taxon_299	Group	Control	0.85927	0.187602	15	15	0.000515868	0.0145842
Glaciimonas_sp._PAMC28666	Group	Control	1.07689	0.235271	15	15	0.000518768	0.0145863
Paraburkholderia_sp._SOS3	Group	Control	1.06367	0.232353	15	15	0.000518214	0.0145863
Geothrix_oryzae	Group	Control	-1.18041	0.258115	15	15	0.000522571	0.0146176
Methylocystis_iwaonis	Group	Control	-0.762719	0.166944	15	15	0.000526857	0.0146176
Rhizobium_sp._SSA_523	Group	Control	-0.803928	0.175949	15	15	0.000526484	0.0146176
Synechococcus_sp._MEDNS5	Group	Control	1.36347	0.298444	15	15	0.000526965	0.0146176
Nocardioides_scoriae	Group	Control	-0.857156	0.187496	15	15	0.0005241	0.0146176
Bernardetia_sp._MNP.M8	Group	Control	2.11578	0.463659	15	12	0.000532164	0.0147223
Bernardetia_litoralis	Group	Control	1.48322	0.325167	15	15	0.000533911	0.0147311
Bosea_sp._F3.2	Group	Control	1.332	0.29237	15	15	0.000539344	0.0147331
Glutamicibacter_mishrai	Group	Control	-1.12952	0.247829	15	15	0.000537565	0.0147331
Arthrobacter_jiangjiafuii	Group	Control	-0.899601	0.197293	15	15	0.000535559	0.0147331
Microbacterium_resistens	Group	Control	-1.01102	0.222004	15	15	0.000541123	0.0147331
Polaribacter_sp._Q13	Group	Control	-1.07661	0.236367	15	15	0.000540385	0.0147331
Vibrio_tapetis	Group	Control	1.05957	0.233025	15	15	0.000548129	0.0148846
Streptomyces_sp._P3	Group	Control	-1.36584	0.300764	15	15	0.000553922	0.0150024
Marinobacter_salinus	Group	Control	-0.79614	0.175642	15	15	0.000562593	0.0151974
Croceicoccus_sp._Ery15	Group	Control	1.52489	0.336597	15	14	0.000565073	0.0152142
Sphingopyxis_fribergensis	Group	Control	-0.887146	0.196286	15	15	0.000576193	0.0152142
Nitratireductor_mangrovi	Group	Control	-0.582508	0.128891	15	15	0.000576487	0.0152142
Pseudomonas_multiresinivorans	Group	Control	2.02843	0.448784	15	12	0.00057601	0.0152142
Pseudomonas_sp._HN2	Group	Control	1.82199	0.402529	15	13	0.000569198	0.0152142
Franconibacter_daqui	Group	Control	-0.907057	0.200386	15	15	0.00056899	0.0152142
Catellatospora_sp._IY07.71	Group	Control	-0.869232	0.192229	15	15	0.000573878	0.0152142
Sporosarcina_sp._PTS2304	Group	Control	0.940163	0.207924	15	15	0.000574097	0.0152142
Loigolactobacillus_backii	Group	Control	-1.09957	0.242847	15	15	0.000567672	0.0152142
Kribbella_sp._NBC_01245	Group	Control	-0.85179	0.188666	15	15	0.000581326	0.0152692
Streptomyces_sp._NBC_01451	Group	Control	-1.48472	0.328869	15	15	0.000581527	0.0152692
Pseudomonas_sp._L5B5	Group	Control	-1.30719	0.289668	15	15	0.000583572	0.015284
Celeribacter_baekdonensis	Group	Control	-1.7885	0.396681	15	14	0.000587906	0.0153585
Lactobacillus_intestinalis	Group	Control	-3.73876	0.831305	15	15	0.000600071	0.0156367
Flavobacterium_crocinum	Group	Control	-0.92526	0.205947	15	15	0.000605316	0.0157336
Yersinia_mollaretii	Group	Control	-1.15986	0.258333	15	15	0.000608577	0.0157526
Mycoplasmopsis_gallopavonis	Group	Control	1.58908	0.35397	15	14	0.000609097	0.0157526
Synechococcus_sp._TAK9802	Group	Control	-1.44255	0.321491	15	15	0.000611592	0.0157775
Dokdonia_donghaensis	Group	Control	-1.44848	0.322966	15	15	0.000614016	0.0158006
Ewingella_americana	Group	Control	1.20169	0.26831	15	15	0.000621006	0.0159062
Candidatus_Methylopumilus_turicensis	Group	Control	-1.69792	0.379123	15	15	0.000621204	0.0159062
Rathayibacter_rathayi	Group	Control	-1.11246	0.248623	15	15	0.00062585	0.0159855
Mycobacterium_lacus	Group	Control	1.25321	0.280195	15	15	0.000628006	0.016001
Variovorax_sp._PAMC_28711	Group	Control	-0.973793	0.217889	15	15	0.000631943	0.0160616
Pseudomonas_atacamensis	Group	Control	-1.46602	0.328788	15	15	0.000644075	0.0162897
Chryseobacterium_sp._PCH239	Group	Control	3.66418	0.821676	15	8	0.000643428	0.0162897
Antarcticibacterium_sp._1MA.6.2	Group	Control	0.456009	0.102338	15	15	0.000647558	0.0163378
Brucella_ovis	Group	Control	3.90106	0.87645	15	7	0.000653442	0.016446
Streptomyces_calvus	Group	Control	-1.22442	0.275261	15	15	0.000656748	0.016489
Polaromonas_vacuolata	Group	Control	1.16521	0.262207	15	15	0.000662038	0.0165815
Thomasclavelia_ramosa	Group	Control	1.48426	0.334372	15	15	0.000668041	0.0166913
Polaribacter_sp._SA4.12	Group	Control	1.36012	0.306669	15	14	0.000672736	0.016768
Telmatocola_sphagniphila	Group	Control	0.962937	0.217663	15	15	0.000686685	0.0170065
Ketogulonicigenium_robustum	Group	Control	-1.51618	0.343314	15	15	0.000696435	0.0170065
Erythrobacter_sp._Alg231.14	Group	Control	1.00406	0.227353	15	15	0.000696455	0.0170065
Mesorhizobium_sp._NBSH29	Group	Control	-1.10129	0.24888	15	15	0.000685439	0.0170065
Hafnia_paralvei	Group	Control	-1.08465	0.245365	15	15	0.000691045	0.0170065
Paucibacter_sediminis	Group	Control	1.16749	0.264469	15	15	0.000698786	0.0170065
Glutamicibacter_nicotianae	Group	Control	-0.734689	0.166291	15	15	0.000694158	0.0170065
Streptomyces_sp._NBC_00455	Group	Control	-1.97513	0.447298	15	14	0.00069723	0.0170065
Streptomyces_sp._FIT100	Group	Control	-1.83366	0.415167	15	15	0.000695962	0.0170065
Flavobacterium_sp._YJ01	Group	Control	0.987281	0.223332	15	15	0.000690851	0.0170065
Methylacidimicrobium_sp._B4	Group	Control	1.28028	0.290365	15	15	0.000705623	0.0171196
Elizabethkingia_miricola	Group	Control	1.0026	0.227433	15	15	0.000706749	0.0171196
Sphingomonas_alpina	Group	Control	-0.6392	0.145167	15	15	0.000713427	0.0172409
Sphingobium_sp._CFD.1	Group	Control	2.85482	0.650772	15	13	0.000735302	0.017728
Pseudomonas_mendocina	Group	Control	-0.743782	0.169737	15	15	0.000741903	0.0177626
Candidatus_Vallotia_lariciata	Group	Control	0.823419	0.187904	15	15	0.000741697	0.0177626
Saccharothrix_sp._6.C	Group	Control	-0.819969	0.187046	15	15	0.000739422	0.0177626
Dinoroseobacter_shibae	Group	Control	-1.00711	0.230009	15	15	0.000746594	0.0177924
Bradyrhizobium_huanghuaihaiense	Group	Control	0.937603	0.214131	15	15	0.000746477	0.0177924
Fructilactobacillus_myrtifloralis	Group	Control	1.64957	0.377334	15	14	0.000756181	0.0179793
Gimesia_aquarii	Group	Control	1.46374	0.33554	15	15	0.00076927	0.0181837
Marinobacter_fonticola	Group	Control	1.16061	0.265997	15	15	0.000767974	0.0181837
Neisseria_bacilliformis	Group	Control	0.901387	0.206656	15	15	0.000770064	0.0181837
Mesorhizobium_japonicum	Group	Control	1.64249	0.376753	15	15	0.0007732	0.0182161
Desulfuromonas_sp._AOP6	Group	Control	0.815194	0.187194	15	15	0.000780051	0.018294
Trinickia_caryophylli	Group	Control	-0.722839	0.16595	15	15	0.000778655	0.018294
Prevotella_sp._Rep29	Group	Control	0.776928	0.178559	15	15	0.000785384	0.0183773
Marinomonas_arctica	Group	Control	1.22794	0.282606	15	15	0.000794219	0.0183853
Pseudomonas_sp._KNUC1026	Group	Control	0.874063	0.201039	15	15	0.000790313	0.0183853
Enterobacter_oligotrophicus	Group	Control	-1.37839	0.316952	15	15	0.000788597	0.0183853
Nocardia_sp._NBC_01730	Group	Control	0.9111	0.209643	15	15	0.000792907	0.0183853
Streptomyces_sp._MBT27	Group	Control	-1.17483	0.270428	15	15	0.000795298	0.0183853
Bacteroides_salyersiae	Group	Control	0.440885	0.101503	15	15	0.000796417	0.0183853
Ahniella_affigens	Group	Control	-1.39136	0.320814	15	15	0.000806175	0.0185265
Amycolatopsis_sp._2.15	Group	Control	-0.972843	0.224373	15	15	0.000807864	0.0185265
Prevotella_sp._oral_taxon_475	Group	Control	0.74368	0.171521	15	15	0.000807919	0.0185265
Streptomyces_changanensis	Group	Control	-1.0164	0.234678	15	15	0.000815093	0.0186083
Streptomyces_globisporus	Group	Control	-1.66956	0.385489	15	15	0.000815083	0.0186083
Paenimyroides_aestuarii	Group	Control	1.10898	0.256172	15	15	0.000818074	0.0186351
Roseovarius_tolerans	Group	Control	-1.32718	0.306883	15	15	0.000824659	0.0187275
Thermomonas_sp._HDW16	Group	Control	1.12392	0.259925	15	15	0.000825761	0.0187275
Aminipila_luticellarii	Group	Control	2.46709	0.570743	15	15	0.000827905	0.018735
Terricaulis_silvestris	Group	Control	0.840239	0.194442	15	15	0.000829923	0.0187396
Simonsiella_muelleri	Group	Control	-1.51505	0.35082	15	15	0.000834052	0.0187917
Atlantibacter_subterranea	Group	Control	1.19581	0.277047	15	15	0.000837643	0.0188264
Rossellomorea_aquimaris	Group	Control	-0.80367	0.18624	15	15	0.000839244	0.0188264
Vibrio_anguillarum	Group	Control	-1.59566	0.370063	15	14	0.000844527	0.0189038
Methylococcus_sp._Mc7	Group	Control	-0.941867	0.218643	15	15	0.000850922	0.0189564
Corynebacterium_falsenii	Group	Control	-0.91677	0.212863	15	15	0.000852386	0.0189564
Arthrobacter_sp._StoSoilB22	Group	Control	1.36943	0.317869	15	15	0.000850323	0.0189564
Shewanella_mangrovisoli	Group	Control	-5.66623	1.31654	15	10	0.000857102	0.0190203
Bosea_sp._.in._a.proteobacteria.	Group	Control	0.827772	0.192492	15	15	0.000862799	0.0190704
Bacillus_nitratireducens	Group	Control	1.59054	0.369881	15	13	0.000863054	0.0190704
Pseudomonas_canavaninivorans	Group	Control	3.63768	0.846541	15	6	0.000867906	0.0191366
Hydrogenovibrio_marinus	Group	Control	-1.51936	0.354246	15	15	0.000881076	0.0193443
Ligilactobacillus_faecis	Group	Control	-2.88823	0.673369	15	15	0.000880698	0.0193443
Snodgrassella_communis	Group	Control	1.40382	0.327518	15	15	0.000885571	0.0194017
Celeribacter_indicus	Group	Control	1.00708	0.235119	15	15	0.00089045	0.0194673
Paraburkholderia_dokdonensis	Group	Control	-2.57849	0.60242	15	14	0.000895533	0.019537
Brachybacterium_saurashtrense	Group	Control	-0.857261	0.200673	15	15	0.00090939	0.0197558
Vagococcus_hydrophili	Group	Control	1.39281	0.326012	15	15	0.000908812	0.0197558
Massilia_oculi	Group	Control	1.17945	0.276347	15	15	0.000916049	0.0198586
Rhizobium_sp._11515TR	Group	Control	-1.20193	0.281818	15	15	0.000921338	0.0199314
Streptomyces_sp._NBC_01483	Group	Control	-1.04783	0.245997	15	14	0.000930597	0.0200896
Weissella_viridescens	Group	Control	1.84123	0.432691	15	13	0.00093794	0.0202059
Nocardia_vinacea	Group	Control	-0.809191	0.190736	15	15	0.000960575	0.0206074
Rhodococcus_pseudokoreensis	Group	Control	1.68301	0.396674	15	14	0.00095997	0.0206074
Aristophania_vespae	Group	Control	1.18462	0.279916	15	15	0.000979314	0.0208792
Sphingomonas_sediminicola	Group	Control	-1.63599	0.386524	15	14	0.00097839	0.0208792
Pseudomonas_sp._MAG733B	Group	Control	1.0379	0.245156	15	15	0.000976484	0.0208792
Thioalkalivibrio_paradoxus	Group	Control	-1.09066	0.257893	15	15	0.000984737	0.0209515
Helicobacter_winghamensis	Group	Control	-1.61696	0.382749	15	15	0.000993048	0.0209846
Mariprofundus_ferrinatatus	Group	Control	0.471031	0.111546	15	15	0.000996456	0.0209846
Pseudomonas_sp._S35	Group	Control	-1.26674	0.299832	15	15	0.000992552	0.0209846
Weizmannia_sp._FSL_W8.0676	Group	Control	-2.97825	0.704627	15	12	0.000989133	0.0209846
Saprospira_sp._CCB.QB6	Group	Control	1.23307	0.291939	15	15	0.000994648	0.0209846
Sandaracinus_amylolyticus	Group	Control	-0.86301	0.20451	15	15	0.00100176	0.0210534
Candidatus_Ichthyocystis_hellenicum	Group	Control	2.21291	0.524861	15	10	0.00100871	0.0211563
Micromonospora_sp._NBC_00821	Group	Control	1.4686	0.348571	15	15	0.00101433	0.0212309
Leisingera_sp._NJS201	Group	Control	1.75248	0.416137	15	13	0.00101787	0.021262
Helicobacter_cinaedi	Group	Control	-1.65292	0.392773	15	15	0.00102353	0.021337
Rubellicoccus_peritrichatus	Group	Control	1.19528	0.284561	15	15	0.00103873	0.0216102
Vibrio_sp._16	Group	Control	1.31629	0.31348	15	14	0.00104161	0.0216265
Halopseudomonas_litoralis	Group	Control	1.10579	0.26356	15	15	0.00104813	0.0217181
Rhizorhabdus_phycosphaerae	Group	Control	0.350996	0.0836917	15	15	0.00105141	0.0217426
Rouxiella_badensis	Group	Control	1.16874	0.279099	15	15	0.00106398	0.0219584
Micromonospora_zamorensis	Group	Control	-0.721456	0.172465	15	15	0.00107261	0.0220741
Glutamicibacter_sp._JL.03c	Group	Control	-1.86658	0.446273	15	13	0.00107387	0.0220741
Actinomadura_sp._NAK00032	Group	Control	-0.91039	0.218128	15	15	0.00109193	0.0224008
Rhizobium_sullae	Group	Control	-0.902752	0.21723	15	15	0.00112902	0.0230332
Thermosynechococcus_sp._HN.54	Group	Control	-1.20386	0.289724	15	15	0.00113021	0.0230332
Turicibacter_sp._KK003	Group	Control	2.8459	0.685016	15	11	0.00113168	0.0230332
Lactococcus_petauri	Group	Control	-1.72021	0.413891	15	15	0.00112808	0.0230332
Micromonospora_sp._WMMA2032	Group	Control	-1.62426	0.391115	15	15	0.00113506	0.0230566
Xanthomonas_fragariae	Group	Control	-0.846045	0.204098	15	15	0.00115132	0.0232927
Mycoplasma_yeatsii	Group	Control	0.941189	0.227028	15	14	0.00115044	0.0232927
Chryseobacterium_sp._CP.77	Group	Control	0.903121	0.217919	15	15	0.00115346	0.0232927
Cellvibrio_sp._QJXJ	Group	Control	-0.890835	0.215066	15	15	0.0011581	0.0232952
Apibacter_raozihei	Group	Control	0.798818	0.192828	15	15	0.00115699	0.0232952
Stutzerimonas_decontaminans	Group	Control	1.30012	0.314521	15	15	0.00117663	0.0236218
Pseudemcibacter_aquimaris	Group	Control	-1.00832	0.244023	15	15	0.0011801	0.0236455
Candidatus_Hoaglandella_endobia	Group	Control	1.25234	0.303327	15	15	0.00118758	0.0237494
Chryseobacterium_sp._Y16C	Group	Control	-0.788582	0.191081	15	15	0.00119148	0.0237811
Chryseobacterium_fluminis	Group	Control	-0.704604	0.170864	15	15	0.00119859	0.0238768
Halopseudomonas_xinjiangensis	Group	Control	1.43058	0.34726	15	14	0.00120791	0.0240162
Bosea_vestrisii	Group	Control	0.798028	0.193975	15	15	0.00122056	0.0241746
Pseudomonas_nunensis	Group	Control	1.24989	0.30374	15	14	0.00121843	0.0241746
Thermodesulfobium_narugense	Group	Control	1.96849	0.479513	15	13	0.00124101	0.0243008
Desulfocapsa_sulfexigens	Group	Control	-0.970865	0.236487	15	15	0.00124061	0.0243008
Acinetobacter_guillouiae	Group	Control	1.82121	0.443638	15	14	0.00124106	0.0243008
Mycolicibacterium_baixiangningiae	Group	Control	-1.25883	0.306365	15	15	0.00123236	0.0243008
Streptomyces_sp._MUM_178J	Group	Control	-1.24435	0.30307	15	15	0.00123956	0.0243008
Dysgonomonas_sp._HDW5B	Group	Control	0.645172	0.157053	15	15	0.00123453	0.0243008
Amycolatopsis_sp._NBC_00355	Group	Control	2.5736	0.627326	15	11	0.00124731	0.0243769
Microbacterium_sp._JZ31	Group	Control	-0.83977	0.204806	15	15	0.00125241	0.0244304
Xylanimonas_protaetiae	Group	Control	-0.72729	0.177434	15	15	0.00125564	0.0244471
Synechococcus_sp._BIOS.U3.1	Group	Control	1.28126	0.3131	15	14	0.00127169	0.0245317
Amycolatopsis_sp._EV170708.02.1	Group	Control	1.22524	0.299338	15	15	0.00126927	0.0245317
Mycobacterium_sp._DL440	Group	Control	1.14883	0.280547	15	15	0.00126505	0.0245317
Exiguobacterium_marinum	Group	Control	-0.592591	0.144814	15	15	0.00127187	0.0245317
Chryseobacterium_sp._G0201	Group	Control	0.539111	0.131723	15	15	0.00127024	0.0245317
Deinococcus_puniceus	Group	Control	0.930584	0.227726	15	15	0.00128546	0.024676
Nodularia_spumigena	Group	Control	1.04017	0.254562	15	15	0.0012862	0.024676
Segatella_baroniae	Group	Control	0.678542	0.166066	15	15	0.00128653	0.024676
Mycolicibacterium_parafortuitum	Group	Control	1.09187	0.26729	15	15	0.00128896	0.0246767
Amycolatopsis_aidingensis	Group	Control	-0.929338	0.227596	15	15	0.00129306	0.0247094
Deinococcus_aetherius	Group	Control	-1.07241	0.262957	15	15	0.00130524	0.0248502
Flavobacterium_sp._I3.2	Group	Control	1.29215	0.316818	15	15	0.00130462	0.0248502
Halioglobus_japonicus	Group	Control	-0.629307	0.154519	15	15	0.00131896	0.0249238
Erwinia_sorbitola	Group	Control	-1.34375	0.329757	15	15	0.00131336	0.0249238
Corynebacterium_rouxii	Group	Control	-1.1321	0.278039	15	15	0.00132131	0.0249238
Gemmatimonas_phototrophica	Group	Control	-1.26877	0.311674	15	15	0.0013236	0.0249238
Marivirga_sp._BDSF4.3	Group	Control	0.660605	0.162196	15	15	0.0013185	0.0249238
Tunicatimonas_pelagia	Group	Control	0.574753	0.141106	15	15	0.00131772	0.0249238
Kytococcus_sedentarius	Group	Control	-0.765237	0.188074	15	15	0.00132863	0.0249729
Methylacidimicrobium_sp._AP8	Group	Control	-1.21604	0.299583	15	14	0.00135304	0.0253855
Oerskovia_sp._KBS0722	Group	Control	-1.41243	0.348227	15	15	0.00136078	0.0254843
Sphingobium_yanoikuyae	Group	Control	-0.640266	0.157903	15	15	0.00136404	0.0254992
Acinetobacter_colistiniresistens	Group	Control	1.9251	0.475036	15	13	0.00136982	0.0255414
Pseudomonas_cedrina	Group	Control	1.59912	0.394652	15	15	0.00137125	0.0255414
Aeromonas_schubertii	Group	Control	-0.747456	0.184656	15	15	0.00138201	0.0256954
Corynebacterium_propinquum	Group	Control	-1.15371	0.285233	15	15	0.00138983	0.0257943
Janibacter_sp._DB.40	Group	Control	-1.03554	0.256329	15	15	0.00140281	0.0259885
Qipengyuania_seohaensis	Group	Control	-1.14927	0.284579	15	15	0.00140645	0.0260092
Tenacibaculum_finnmarkense	Group	Control	-1.32609	0.32853	15	15	0.00141194	0.026064
Devosia_salina	Group	Control	-0.769151	0.190707	15	15	0.00142062	0.0261775
Flavobacterium_sangjuense	Group	Control	0.930395	0.230763	15	15	0.00142419	0.0261965
Corynebacterium_doosanense	Group	Control	-1.0216	0.253676	15	15	0.0014367	0.0263327
Neobacillus_sp._PS3.12	Group	Control	0.957352	0.237688	15	15	0.00143508	0.0263327
Cobetia_sp._D5	Group	Control	2.10405	0.52294	15	11	0.00144668	0.0264448
Lactococcus_lactis	Group	Control	0.678192	0.168577	15	15	0.00144794	0.0264448
Cobetia_amphilecti	Group	Control	1.1154	0.277714	15	15	0.00146625	0.0265909
Mycobacterium_mantenii	Group	Control	1.12156	0.279079	15	15	0.00145952	0.0265909
Streptomyces_broussonetiae	Group	Control	-1.05002	0.261333	15	15	0.00146191	0.0265909
Streptomyces_sp._BHT.5.2	Group	Control	-0.897086	0.223328	15	15	0.00146475	0.0265909
Haemophilus_haemolyticus	Group	Control	-1.06692	0.265807	15	15	0.00147311	0.0266217
Streptococcus_sp._oral_taxon_431	Group	Control	1.44871	0.360923	15	14	0.00147302	0.0266217
Sphingomonas_sp._J315	Group	Control	-0.966684	0.240931	15	15	0.0014775	0.0266279
Pelodictyon_phaeoclathratiforme	Group	Control	0.406383	0.101295	15	15	0.00147861	0.0266279
Rhizobium_lusitanum	Group	Control	1.4367	0.358553	15	14	0.00149241	0.026783
Mycolicibacterium_aichiense	Group	Control	-0.98199	0.245027	15	15	0.00149035	0.026783
Hydrogenobacter_sp._T.2	Group	Control	1.73846	0.435062	15	14	0.00152384	0.0268662
Candidatus_Phycorickettsia_trachydisci	Group	Control	-0.869372	0.218127	15	15	0.00155359	0.0268662
Azospirillum_oryzae	Group	Control	-0.858285	0.215109	15	15	0.00154081	0.0268662
Roseovarius_pelagicus	Group	Control	-1.08156	0.271444	15	15	0.00155693	0.0268662
Erythrobacter_mangrovi	Group	Control	-0.701642	0.175935	15	15	0.00154642	0.0268662
Shinella_zoogloeoides	Group	Control	-0.539429	0.13516	15	15	0.00153782	0.0268662
Yersinia_aldovae	Group	Control	1.82288	0.456883	15	13	0.00154132	0.0268662
Kosakonia_sp._ML.JS2a	Group	Control	-1.15262	0.288189	15	15	0.00151345	0.0268662
Chromobacterium_subtsugae	Group	Control	-0.947405	0.237648	15	15	0.00155074	0.0268662
Mycoplasmopsis_agalactiae	Group	Control	0.995024	0.249707	15	15	0.00155609	0.0268662
Nostoc_piscinale	Group	Control	1.17862	0.295598	15	15	0.00154887	0.0268662
Synechococcus_sp._SYN20	Group	Control	0.980227	0.244991	15	15	0.00150902	0.0268662
Kitasatospora_sp._MMS16.BH015	Group	Control	-0.863665	0.216411	15	15	0.00153833	0.0268662
Streptomyces_sp._M2	Group	Control	2.52265	0.631715	15	10	0.00153117	0.0268662
Streptomyces_sp._NBC_01477	Group	Control	-0.698971	0.17506	15	15	0.00153287	0.0268662
Staphylococcus_capitis	Group	Control	0.985178	0.246909	15	15	0.00154071	0.0268662
Anoxybacillus_amylolyticus	Group	Control	-1.02561	0.257274	15	15	0.0015512	0.0268662
Neobacillus_novalis	Group	Control	-0.757838	0.189354	15	15	0.00150575	0.0268662
Companilactobacillus_allii	Group	Control	0.986327	0.247139	15	15	0.00153799	0.0268662
Niabella_yanshanensis	Group	Control	0.899033	0.224604	15	15	0.00150428	0.0268662
Chitinophaga_pinensis	Group	Control	0.500314	0.125553	15	15	0.00155574	0.0268662
Echinicola_strongylocentroti	Group	Control	0.714732	0.179257	15	15	0.00154903	0.0268662
Muribaculum_gordoncarteri	Group	Control	0.759627	0.189873	15	15	0.00151007	0.0268662
Dermabacter_jinjuensis	Group	Control	-1.5162	0.380653	15	14	0.00156082	0.0268883
Kribbella_sp._NBC_00359	Group	Control	1.28835	0.323531	15	14	0.00156377	0.0268942
Nakamurella_antarctica	Group	Control	0.736521	0.185034	15	15	0.00156875	0.026935
Piscirickettsia_salmonis	Group	Control	1.49061	0.374813	15	15	0.00157917	0.0270688
Mucilaginibacter_xinganensis	Group	Control	-0.456038	0.114834	15	15	0.00159619	0.0273152
Shewanella_chilikensis	Group	Control	2.25063	0.567688	15	11	0.00161652	0.0276174
Hoylesella_enoeca	Group	Control	0.61873	0.156106	15	15	0.0016197	0.0276259
Chloroherpeton_thalassium	Group	Control	1.072	0.270603	15	15	0.00162586	0.0276852
Paracoccus_sediminicola	Group	Control	-0.796992	0.201505	15	15	0.00164533	0.0279705
Pelistega_ratti	Group	Control	-0.969212	0.245325	15	15	0.00165925	0.0281609
Acidovorax_sp._DW039	Group	Control	-0.726823	0.184021	15	15	0.00166258	0.0281711
Brevirhabdus_pacifica	Group	Control	-1.18339	0.299828	15	15	0.00167128	0.0282721
Histophilus_somni	Group	Control	1.28803	0.326438	15	15	0.00167507	0.0282898
Enterococcus_sp._9D6_DIV0238	Group	Control	1.25177	0.317388	15	15	0.00168051	0.0283353
Acidibrevibacterium_fodinaquatile	Group	Control	-0.984768	0.249907	15	15	0.00169148	0.0284737
Pseudoalteromonas_sp._KG3	Group	Control	2.28567	0.580834	15	10	0.00170881	0.0285326
Agarivorans_sp._B2Z047	Group	Control	2.34054	0.594444	15	12	0.0017017	0.0285326
Lonsdalea_britannica	Group	Control	0.901492	0.229062	15	15	0.00170741	0.0285326
Pectobacterium_sp._PL64	Group	Control	-1.35408	0.343949	15	15	0.00170327	0.0285326
Thiobacillus_sp.	Group	Control	-0.955701	0.242859	15	15	0.00170857	0.0285326
Pandoraea_faecigallinarum	Group	Control	1.20604	0.306558	15	15	0.00171206	0.0285407
Bradyrhizobium_sp._WD16	Group	Control	-0.844175	0.214843	15	15	0.00172789	0.028712
Streptomyces_sp._NBC_01429	Group	Control	-0.816625	0.207819	15	15	0.00172709	0.028712
Aureibaculum_algae	Group	Control	1.33611	0.340661	15	15	0.00175145	0.0290565
Corynebacterium_uterequi	Group	Control	-1.42887	0.364918	15	14	0.00177312	0.029369
Nitrosococcus_halophilus	Group	Control	1.61696	0.413252	15	13	0.00178262	0.0294178
Aeromonas_media	Group	Control	-0.800775	0.204688	15	15	0.00178463	0.0294178
Klebsiella_variicola	Group	Control	1.27465	0.325713	15	15	0.00178044	0.0294178
Burkholderia_anthina	Group	Control	-1.04482	0.267197	15	15	0.00179089	0.029474
Thermodesulfobacterium_sp._TA1	Group	Control	-1.60541	0.410781	15	14	0.0017981	0.0294964
Microbulbifer_sp._YPW16	Group	Control	-0.84594	0.216416	15	15	0.00179581	0.0294964
Micromonospora_halotolerans	Group	Control	1.04538	0.26754	15	15	0.00180083	0.0294964
Legionella_sp._PC997	Group	Control	0.864443	0.221317	15	15	0.00180592	0.0295329
Stenotrophomonas_sp._ESTM1D_MKCIP4_1	Group	Control	-1.45469	0.372722	15	15	0.00181628	0.0295854
Pseudomonas_glycinae	Group	Control	1.03749	0.265799	15	15	0.00181479	0.0295854
Enterobacter_sp._RHBSTW.00175	Group	Control	-1.62483	0.416361	15	14	0.00181773	0.0295854
Urbifossiella_limnaea	Group	Control	-0.889989	0.228332	15	15	0.00183382	0.0296716
Mycoplasmopsis_arginini	Group	Control	1.30061	0.333726	15	14	0.00183571	0.0296716
Curtobacterium_sp._MR_MD2014	Group	Control	1.49717	0.384	15	14	0.0018301	0.0296716
Streptomyces_europaeiscabiei	Group	Control	0.847241	0.217422	15	15	0.0018374	0.0296716
Prevotella_sp._E13.17	Group	Control	0.698302	0.179164	15	15	0.00183467	0.0296716
Synechococcus_sp._A15.60	Group	Control	2.04888	0.526036	15	9	0.0018437	0.0297268
Pseudomonas_asiatica	Group	Control	0.788504	0.202521	15	15	0.00184897	0.0297652
Streptomyces_sp._Q6	Group	Control	-0.847599	0.21777	15	15	0.00185338	0.0297898
Acidovorax_radicis	Group	Control	1.0831	0.278818	15	15	0.00188011	0.0301725
Microbacterium_foliorum	Group	Control	-0.721113	0.185682	15	15	0.00188374	0.0301837
Candidatus_Protochlamydia_naegleriophila	Group	Control	1.75685	0.45292	15	15	0.0019004	0.0303565
Methylorubrum_sp._B1.46	Group	Control	-0.987941	0.254646	15	15	0.00189784	0.0303565
Hyphomonas_sp._KY3	Group	Control	-1.18586	0.305845	15	15	0.00190622	0.0304024
Streptomyces_sp._YIM_121038	Group	Control	-0.842669	0.217462	15	15	0.00191456	0.0304881
Sulfurimicrobium_lacus	Group	Control	-0.801888	0.207039	15	15	0.00192144	0.0305093
Vogesella_sp._XCS3	Group	Control	-0.970403	0.250554	15	15	0.0019218	0.0305093
Vibrio_pomeroyi	Group	Control	-2.08842	0.539461	15	13	0.00192809	0.0305153
Mucilaginibacter_sp._5C4	Group	Control	-0.614418	0.158697	15	15	0.00192684	0.0305153
Geobacter_sulfurreducens	Group	Control	-0.968218	0.250207	15	15	0.00193412	0.0305638
Kitasatospora_sp._CM_4170	Group	Control	1.04869	0.271099	15	15	0.00193908	0.0305953
Borreliella_andersonii	Group	Control	1.6785	0.434278	15	13	0.00195112	0.0306448
Rhodococcus_sp._MTM3W5.2	Group	Control	-0.867971	0.224528	15	15	0.00194847	0.0306448
Streptomyces_antimycoticus	Group	Control	-1.33573	0.34557	15	15	0.00195017	0.0306448
Nocardia_otitidiscaviarum	Group	Control	-1.26917	0.328546	15	15	0.0019587	0.0307171
Acholeplasma_laidlawii	Group	Control	1.07658	0.279017	15	15	0.0019756	0.0309351
Calycomorphotria_hydatis	Group	Control	-1.05425	0.274558	15	15	0.00204675	0.0319522
Cupriavidus_malaysiensis	Group	Control	-1.26053	0.328238	15	14	0.00204478	0.0319522
Pseudomonas_rhodesiae	Group	Control	1.14374	0.298019	15	15	0.00205448	0.0320244
Polynucleobacter_difficilis	Group	Control	1.55565	0.405761	15	15	0.00206973	0.0322135
Serratia_inhibens	Group	Control	1.30897	0.341547	15	15	0.0020754	0.032253
Neobacillus_sp._PS2.9	Group	Control	0.999953	0.261008	15	15	0.00208071	0.032287
Nocardioides_sp._S.34	Group	Control	1.13015	0.295356	15	15	0.00209942	0.0325284
Actinoplanes_sichuanensis	Group	Control	1.03872	0.271682	15	15	0.00211181	0.0326713
Bacteroides_sp._DH3716P	Group	Control	0.601681	0.157509	15	15	0.00212522	0.0328295
Microcystis_aeruginosa	Group	Control	0.515077	0.13489	15	15	0.00213116	0.0328721
Xenorhabdus_hominickii	Group	Control	1.24794	0.327	15	15	0.00213996	0.0329586
Bifidobacterium_sp._ESL0769	Group	Control	-0.900037	0.236118	15	15	0.00215834	0.0331921
Chryseobacterium_sp._6424	Group	Control	0.536837	0.141092	15	15	0.00218703	0.0335834
Elizabethkingia_ursingii	Group	Control	-0.826523	0.21747	15	15	0.00220469	0.0338042
Vibrio_aquimaris	Group	Control	1.86094	0.48988	15	14	0.00221251	0.0338235
Mesoplasma_melaleucae	Group	Control	1.67517	0.440936	15	13	0.00221102	0.0338235
Altererythrobacter_sp._H2	Group	Control	1.20418	0.317242	15	15	0.00222514	0.0339663
Brevibacterium_sandarakinum	Group	Control	0.757419	0.199667	15	15	0.00223511	0.0340681
Lelliottia_sp._JS.SCA.14	Group	Control	-1.17013	0.308654	15	15	0.00224514	0.0341705
Methyloversatilis_sp._RAC08	Group	Control	-0.945048	0.24938	15	15	0.00225141	0.0342155
Limnohabitans_sp._MORI2	Group	Control	0.886766	0.234298	15	15	0.00227213	0.0344795
Prevotella_multiformis	Group	Control	0.622024	0.164446	15	15	0.00228178	0.0345752
Tabrizicola_piscis	Group	Control	-0.912846	0.241574	15	15	0.00229832	0.0347748
Actinomyces_faecalis	Group	Control	-0.922649	0.244299	15	15	0.0023072	0.034858
Polaribacter_dokdonensis	Group	Control	1.11023	0.294246	15	15	0.00232291	0.035044
Microbulbifer_sp._MI.G	Group	Control	1.22257	0.324098	15	15	0.00232695	0.0350537
Chryseobacterium_scophthalmum	Group	Control	0.780668	0.207132	15	15	0.00234156	0.0352224
Nitrobacter_hamburgensis	Group	Control	-0.934828	0.248129	15	15	0.00234797	0.0352674
Abyssicoccus_albus	Group	Control	1.04107	0.276516	15	15	0.00235943	0.035388
Plantibacter_sp._PA.3.X8	Group	Control	1.70293	0.452549	15	14	0.00236827	0.035469
Phreatobacter_cathodiphilus	Group	Control	-0.760321	0.202265	15	15	0.00238609	0.0356841
Bradyrhizobium_sp._BWA.3.5	Group	Control	-1.67481	0.445897	15	15	0.00239966	0.0357677
Raoultella_planticola	Group	Control	0.798981	0.212738	15	15	0.00240129	0.0357677
Streptomyces_nojiriensis	Group	Control	-0.923621	0.245937	15	15	0.00240208	0.0357677
Labrenzia_sp._THAF35	Group	Control	1.90709	0.507973	15	12	0.00240763	0.0357788
Streptomyces_sp._NBC_00299	Group	Control	0.844784	0.225045	15	15	0.00240975	0.0357788
Parvibaculum_lavamentivorans	Group	Control	-1.204	0.320939	15	15	0.00242053	0.0357964
Acinetobacter_nosocomialis	Group	Control	-1.36483	0.364043	15	15	0.00243175	0.0357964
Lelliottia_amnigena	Group	Control	-0.83025	0.221405	15	15	0.00242785	0.0357964
Cellulomonas_wangleii	Group	Control	-1.15041	0.306807	15	15	0.00242919	0.0357964
Lysinibacillus_louembei	Group	Control	-0.629895	0.167905	15	15	0.00242055	0.0357964
Chryseobacterium_sp._3008163	Group	Control	0.787997	0.210064	15	15	0.00242186	0.0357964
Bdellovibrio_sp._22V	Group	Control	-0.6216	0.165886	15	15	0.00244062	0.0358698
Vibrio_artabrorum	Group	Control	1.5843	0.422874	15	13	0.00244369	0.0358698
Yokenella_regensburgei	Group	Control	1.04395	0.278936	15	15	0.00246179	0.036033
Candidatus_Arcticimaribacter_forsetii	Group	Control	1.18647	0.316971	15	15	0.00245933	0.036033
Synechococcus_sp._CBW1006	Group	Control	-1.66614	0.445358	15	14	0.00246887	0.0360854
Aurantiacibacter_gangjinensis	Group	Control	-0.662062	0.177161	15	15	0.00248797	0.0363131
Nitratiruptor_sp._YY09.18	Group	Control	1.47156	0.394275	15	15	0.00251059	0.0364884
Thiohalobacter_thiocyanaticus	Group	Control	1.21214	0.324715	15	15	0.00250762	0.0364884
Ignavibacterium_album	Group	Control	1.18241	0.316678	15	15	0.00250353	0.0364884
Rathayibacter_sp._VKM_Ac.2804	Group	Control	1.55654	0.417417	15	15	0.00252654	0.0366606
Streptomyces_luteogriseus	Group	Control	-1.28622	0.34505	15	15	0.0025331	0.0366606
Flavobacterium_litorale	Group	Control	0.602846	0.161706	15	15	0.00253109	0.0366606
Streptomyces_sp._NBC_01725	Group	Control	1.85895	0.498835	15	12	0.0025382	0.036683
Nocardioides_sp._QY071	Group	Control	-0.939456	0.252364	15	15	0.00255737	0.0369084
Vulgatibacter_incomptus	Group	Control	-0.782069	0.210188	15	15	0.00256628	0.0369795
Pectobacterium_atrosepticum	Group	Control	-0.684628	0.184033	15	15	0.00256946	0.0369795
Zhouia_spongiae	Group	Control	-0.584125	0.157134	15	15	0.00258307	0.0371236
Enterobacter_sp._T2	Group	Control	-5.1726	1.39322	15	10	0.00260621	0.037404
Deinococcus_sp._KNUC1210	Group	Control	-0.855934	0.230689	15	15	0.00261793	0.0375201
Nosocomiicoccus_ampullae	Group	Control	1.10855	0.298893	15	15	0.00262543	0.0375753
Photobacterium_sp._TY1.4	Group	Control	-0.968746	0.261974	15	15	0.00268088	0.0383159
Erythrobacter_sp._Dej080120_24	Group	Control	1.44636	0.391365	15	14	0.00269219	0.0384242
Corynebacterium_sp._BD556	Group	Control	0.722979	0.195806	15	15	0.00270939	0.0386163
Aeromonas_sp._FDAARGOS_1415	Group	Control	-0.921264	0.249574	15	15	0.00271446	0.0386353
Bradyrhizobium_cosmicum	Group	Control	0.595055	0.161356	15	15	0.00273264	0.038787
Pseudomonas_orientalis	Group	Control	0.660126	0.178991	15	15	0.00273164	0.038787
Aliarcobacter_faecis	Group	Control	-0.854431	0.23184	15	15	0.00274522	0.038912
Dechloromonas_sp._A34	Group	Control	0.71671	0.194525	15	15	0.0027506	0.0389347
Pectobacterium_sp._A5351	Group	Control	0.947472	0.257414	15	15	0.00276999	0.0391019
Citrobacter_sp._RHB25.C09	Group	Control	-1.21919	0.331208	15	15	0.00276838	0.0391019
Hydrogenobaculum_sp._Y04AAS1	Group	Control	1.19843	0.326003	15	15	0.0027943	0.0392563
Blastochloris_tepida	Group	Control	-1.07101	0.291367	15	15	0.00279614	0.0392563
Pseudomonas_sp._VLB120	Group	Control	3.57489	0.972025	15	7	0.00278568	0.0392563
Kitasatospora_sp._HUAS_3.15	Group	Control	-0.683955	0.185999	15	15	0.00278877	0.0392563
Rhizobium_sp._BT.175	Group	Control	3.92481	1.06891	15	7	0.00281769	0.0394515
Ralstonia_mannitolilytica	Group	Control	1.01132	0.275405	15	15	0.00281597	0.0394515
Mesorhizobium_sp._113.1.2	Group	Control	1.2877	0.350852	15	15	0.00282614	0.0395161
Pseudomonas_psychrotolerans	Group	Control	0.67811	0.184861	15	15	0.00283693	0.0396133
Streptomyces_tubbatahanensis	Group	Control	-0.670482	0.182837	15	15	0.00284296	0.0396439
Asaia_bogorensis	Group	Control	0.798489	0.218136	15	15	0.00287893	0.0398226
Hydrocarboniclastica_marina	Group	Control	1.52389	0.416155	15	15	0.00287166	0.0398226
Shimwellia_blattae	Group	Control	-0.852082	0.232745	15	15	0.00287624	0.0398226
Sphingobacterium_bambusae	Group	Control	-0.555778	0.151739	15	15	0.00286681	0.0398226
Cloacibacterium_normanense	Group	Control	-1.21062	0.33044	15	15	0.00286172	0.0398226
Prevotella_corporis	Group	Control	0.611792	0.167089	15	15	0.00287371	0.0398226
Egicoccus_halophilus	Group	Control	0.635643	0.173687	15	15	0.00288343	0.0398315
Neisseria_shayeganii	Group	Control	-0.709973	0.194302	15	15	0.00291516	0.0401846
Arthrobacter_sp._NtRootA1	Group	Control	-0.978933	0.267946	15	15	0.00291789	0.0401846
Flagellimonas_oceani	Group	Control	0.833838	0.228263	15	15	0.00292068	0.0401846
Denitratisoma_sp._DHT3	Group	Control	-0.837429	0.229517	15	15	0.00294485	0.0404632
Gallaecimonas_sp._GXIMD4217	Group	Control	0.810845	0.22234	15	15	0.00295496	0.0405481
Moraxella_nasovis	Group	Control	0.766269	0.210354	15	15	0.00297825	0.0408135
Mycoplasmopsis_cynos	Group	Control	0.963101	0.264571	15	15	0.00299262	0.040956
Sulfitobacter_faviae	Group	Control	-1.00869	0.277284	15	15	0.00300687	0.0410607
Starkeya_sp._ORNL1	Group	Control	-0.978969	0.269131	15	15	0.00300823	0.0410607
Massilia_litorea	Group	Control	-1.12399	0.309149	15	15	0.00301845	0.0411458
Hydrogenophaga_sp._PBL.H3	Group	Control	-0.795324	0.218797	15	15	0.00302282	0.0411511
Novosphingobium_sp._Gsoil_351	Group	Control	0.86467	0.238145	15	15	0.00304671	0.0413775
Herbaspirillum_seropedicae	Group	Control	-0.908265	0.250185	15	15	0.00304956	0.0413775
Emticicia_sp._21SJ11W.3	Group	Control	0.440062	0.121228	15	15	0.00305149	0.0413775
Halobacteriovorax_marinus	Group	Control	1.55916	0.430858	15	15	0.00311812	0.0420051
Paracoccus_suum	Group	Control	0.810709	0.22387	15	15	0.0031027	0.0420051
Citrobacter_arsenatis	Group	Control	0.979718	0.270631	15	15	0.00310986	0.0420051
Streptomyces_sp._NBC_01336	Group	Control	-4.43356	1.22495	15	10	0.00311431	0.0420051
Chryseobacterium_sp._SNU_WT5	Group	Control	0.849309	0.234642	15	15	0.00311297	0.0420051
Paracidovorax_citrulli	Group	Control	-1.09953	0.304468	15	15	0.00316278	0.042507
Streptomyces_collinus	Group	Control	-0.851465	0.235787	15	15	0.00316362	0.042507
Sphingobium_amiense	Group	Control	0.668106	0.185673	15	15	0.00324237	0.042976
Sphingomonas_panacis	Group	Control	0.469455	0.130304	15	15	0.00321489	0.042976
Kangiella_profundi	Group	Control	-1.77731	0.493703	15	13	0.00323208	0.042976
Vibrio_alfacsensis	Group	Control	1.76055	0.48917	15	14	0.00323777	0.042976
Burkholderia_sp._FERM_BP.3421	Group	Control	-1.1344	0.315017	15	15	0.00322521	0.042976
Actinomadura_graeca	Group	Control	-0.732501	0.203359	15	15	0.00321943	0.042976
Curtobacterium_sp._TC1	Group	Control	-1.69859	0.472094	15	13	0.00324434	0.042976
Streptomyces_cyaneofuscatus	Group	Control	-1.00686	0.279599	15	15	0.00322516	0.042976
Bulleidia_sp._zg.1006	Group	Control	0.94178	0.261741	15	15	0.00324338	0.042976
Streptococcus_sp._1643	Group	Control	-2.58931	0.719217	15	12	0.00323079	0.042976
Lentilactobacillus_parabuchneri	Group	Control	1.10748	0.307245	15	15	0.00320378	0.042976
Candidatus_Rhodoluna_planktonica	Group	Control	-1.06621	0.296462	15	15	0.00325392	0.0430477
Coraliomargarita_sp._J2.16	Group	Control	0.684237	0.190533	15	15	0.00328696	0.0433746
Pseudomonas_sp._BW7P1	Group	Control	0.664305	0.184984	15	15	0.00328704	0.0433746
Vibrio_sp._B1FIG11	Group	Control	4.25104	1.18452	15	6	0.00330169	0.0434287
Spiroplasma_taiwanense	Group	Control	1.20341	0.335353	15	15	0.00330377	0.0434287
Corynebacterium_sp._NML98.0116	Group	Control	1.183	0.329589	15	13	0.00329861	0.0434287
Dactylosporangium_matsuzakiense	Group	Control	0.854729	0.238269	15	15	0.00331173	0.043478
Corynebacterium_pyruviciproducens	Group	Control	-0.789676	0.220269	15	15	0.00332564	0.0435499
Lacticaseibacillus_sp._NCIMB_15471	Group	Control	-2.36981	0.660987	15	13	0.00332428	0.0435499
Oecophyllibacter_saccharovorans	Group	Control	-0.883764	0.246845	15	15	0.00335639	0.0438968
Aeromicrobium_duanguangcaii	Group	Control	0.498412	0.139285	15	15	0.00336848	0.0439992
Amylibacter_sp._IMCC11727	Group	Control	-0.99465	0.278073	15	15	0.00337761	0.0440265
Pseudomonas_sp._SG20056	Group	Control	-1.0843	0.303212	15	15	0.00338337	0.0440265
Boudabousia_tangfeifanii	Group	Control	-0.679642	0.190025	15	15	0.00337983	0.0440265
Mycoplasmoides_genitalium	Group	Control	-0.972203	0.271922	15	15	0.00338824	0.0440343
Agarivorans_albus	Group	Control	2.05603	0.575258	15	10	0.00339604	0.0440581
Mycolicibacterium_rufum	Group	Control	-0.87514	0.244883	15	15	0.00339861	0.0440581
Limnohabitans_sp._INBF002	Group	Control	0.960869	0.268942	15	15	0.0034047	0.0440817
Isorropodon_fossajaponicum_symbiont	Group	Control	1.0375	0.290856	15	15	0.00344213	0.0443992
Vibrio_rumoiensis	Group	Control	1.24599	0.349259	15	15	0.00343907	0.0443992
Bordetella_bronchiseptica	Group	Control	0.918275	0.257413	15	15	0.0034404	0.0443992
Arcobacter_porcinus	Group	Control	1.07579	0.30181	15	15	0.00345929	0.0445583
Streptomyces_sp._SYP.A7193	Group	Control	-1.22963	0.345025	15	15	0.0034631	0.0445583
Flavobacterium_sp._B183	Group	Control	0.998304	0.280222	15	15	0.00347201	0.0446172
Janthinobacterium_tructae	Group	Control	-0.86953	0.244153	15	15	0.00347955	0.0446586
Myxococcus_sp._SDU36	Group	Control	-0.92677	0.261067	15	15	0.00355689	0.0454208
Sulfitobacter_sp._S223	Group	Control	1.14342	0.322266	15	15	0.00356975	0.0454208
Pikeienuella_piscinae	Group	Control	-0.836794	0.235774	15	15	0.00356231	0.0454208
Qipengyuania_soli	Group	Control	-0.847451	0.238722	15	15	0.00355672	0.0454208
Mycolicibacterium_aurum	Group	Control	-0.953507	0.268741	15	15	0.00356975	0.0454208
Plantibacter_sp._M259	Group	Control	-1.62265	0.456984	15	13	0.00355114	0.0454208
Tamlana_sp._s12	Group	Control	0.726962	0.204714	15	15	0.00354884	0.0454208
Klebsiella_electrica	Group	Control	0.901593	0.25426	15	15	0.00358411	0.0455473
Legionella_lytica	Group	Control	-1.64869	0.465911	15	15	0.00363471	0.0460329
Pseudomonas_sp._R5.89.07	Group	Control	-0.91862	0.25958	15	15	0.00363301	0.0460329
Bifidobacterium_bifidum	Group	Control	1.0756	0.304026	15	15	0.00364016	0.0460329
Auritidibacter_sp._NML130574	Group	Control	-3.49789	0.988541	15	11	0.00363607	0.0460329
Devosia_sp._YIM_151766	Group	Control	1.03631	0.293053	15	15	0.00365134	0.0461177
Streptococcus_sp._NPS_308	Group	Control	1.45705	0.412406	15	15	0.00367373	0.0462872
Flammeovirga_sp._MY04	Group	Control	0.930812	0.263457	15	15	0.00367363	0.0462872
Pectobacterium_parmentieri	Group	Control	1.14217	0.323832	15	15	0.00371628	0.0467662
Bacteroides_intestinalis	Group	Control	0.351797	0.0999014	15	15	0.00375643	0.0472139
Borreliella_sinica	Group	Control	2.27814	0.647511	15	10	0.00377915	0.047384
Pseudoalteromonas_sp._DL.6	Group	Control	1.52351	0.433013	15	13	0.00377837	0.047384
Helicobacter_canis	Group	Control	-1.31745	0.374776	15	15	0.00380094	0.0474658
Changpingibacter_yushuensis	Group	Control	1.17496	0.334178	15	15	0.003796	0.0474658
Microbacterium_sp._YJN.G	Group	Control	-0.583876	0.166084	15	15	0.00379914	0.0474658
Clostridium_chauvoei	Group	Control	1.00149	0.284931	15	15	0.00380407	0.0474658
Devosia_lacusdianchii	Group	Control	-0.958136	0.272807	15	15	0.00382403	0.0476573
Ligilactobacillus_saerimneri	Group	Control	1.26669	0.360749	15	15	0.00383019	0.0476764
Diaphorobacter_sp._HDW4B	Group	Control	-0.694699	0.197893	15	15	0.00383623	0.0476941
Marinobacterium_aestuarii	Group	Control	0.73631	0.210064	15	15	0.0038754	0.0481231
Mucilaginibacter_jinjuensis	Group	Control	-0.298849	0.0852894	15	15	0.00388462	0.0481795
Euzebyella_marina	Group	Control	-0.968936	0.276607	15	15	0.00389205	0.0482138
Cutibacterium_modestum	Group	Control	-0.649963	0.185714	15	15	0.00391551	0.0484463
Sphingobium_phenoxybenzoativorans	Group	Control	0.915117	0.261595	15	15	0.00392742	0.0485353
Corynebacterium_minutissimum	Group	Control	-0.911537	0.261292	15	15	0.00400074	0.0493824
Metamycoplasma_hominis	Group	Control	1.16078	0.332882	15	15	0.00401252	0.0494096
Mycobacterium_marinum	Group	Control	1.09265	0.313301	15	15	0.00400877	0.0494096
Polynucleobacter_paneuropaeus	Group	Control	-1.2696	0.364457	15	15	0.00403967	0.0496845
Paroceanicella_profunda	Group	Control	-0.863632	0.248009	15	15	0.0040495	0.0497462
Mycolicibacterium_sp._MU0053	Group	Control	-0.573402	0.16479	15	15	0.00407038	0.0499432
Tsuneonella_dongtanensis	Group	Control	1.02261	0.293992	15	15	0.00408	0.0499785
Brooklawnia_propionicigenes	Group	Control	0.617657	0.177591	15	15	0.00408294	0.0499785

## Sheet: 4 months old
feature	metadata	value	coef	stderr	N	N.not.0	pval	qval
Sinorhizobium_sp._BG8	Group	Control	1.92558	0.191169	15	15	1.65416e-07	0.000370276
Enterobacter_wuhouensis	Group	Control	-2.59438	0.265549	15	15	2.35567e-07	0.000370276
Leucobacter_aridicollis	Group	Control	2.42262	0.237517	15	15	1.4296e-07	0.000370276
Microbacterium_sp._nov._GSS16	Group	Control	1.46173	0.14991	15	15	2.40961e-07	0.000370276
Turicibacter_sp._TC023	Group	Control	5.83257	0.534496	15	12	6.4752e-08	0.000370276
uncultured_Flavobacterium_sp.	Group	Control	-1.25198	0.128887	15	15	2.51741e-07	0.000370276
Parabacteroides_goldsteinii	Group	Control	1.64772	0.155387	15	15	9.07356e-08	0.000370276
Alteromonas_mediterranea	Group	Control	1.37863	0.144073	15	15	2.9925e-07	0.000385135
Sphingomonas_aliaeris	Group	Control	1.56554	0.170375	15	15	4.75745e-07	0.000512859
Xenorhabdus_hominickii	Group	Control	1.80232	0.196938	15	15	4.98115e-07	0.000512859
Aquibium_microcysteis	Group	Control	1.55776	0.174805	15	15	6.73392e-07	0.000526262
Turicibacter_sp._KK003	Group	Control	6.87347	0.763832	15	9	6.03158e-07	0.000526262
Prosthecochloris_sp._HL.130.GSB	Group	Control	0.852742	0.0964665	15	15	7.37576e-07	0.000526262
Dokdonia_sp._MED134	Group	Control	2.04246	0.231849	15	15	7.66699e-07	0.000526262
Flavobacterium_faecale	Group	Control	2.18209	0.244878	15	15	6.73821e-07	0.000526262
Candidatus_Thiothrix_anitrata	Group	Control	1.52337	0.176196	15	15	9.46257e-07	0.000545512
Luteibacter_aegosomaticola	Group	Control	-1.1599	0.133602	15	15	9.03373e-07	0.000545512
Herbaspirillum_seropedicae	Group	Control	-0.878254	0.101652	15	15	9.53692e-07	0.000545512
Flavobacterium_sp._KACC_22758	Group	Control	1.19042	0.138987	15	15	1.05119e-06	0.000569632
Defluviitoga_tunisiensis	Group	Control	2.09236	0.257456	15	15	1.88097e-06	0.000859277
Proteus_mirabilis	Group	Control	1.11234	0.13659	15	15	1.83939e-06	0.000859277
Mycoplasma_phocoeninasale	Group	Control	-2.31726	0.283145	15	15	1.74182e-06	0.000859277
Chitinophaga_filiformis	Group	Control	0.770798	0.0950182	15	15	1.91952e-06	0.000859277
Candidatus_Minimicrobia_sp._QA0096	Group	Control	3.18365	0.39851	15	12	2.27044e-06	0.000974018
Thermocrinis_minervae	Group	Control	1.91954	0.241214	15	15	2.3693e-06	0.000975771
Dehalogenimonas_sp._W	Group	Control	-1.13744	0.145273	15	15	2.82787e-06	0.00107836
Clostridium_septicum	Group	Control	2.21305	0.28177	15	15	2.73381e-06	0.00107836
Rouxiella_badensis	Group	Control	2.06736	0.265528	15	15	3.00579e-06	0.00110527
Lelliottia_sp._WB101	Group	Control	3.13242	0.404306	15	14	3.17056e-06	0.00112566
Flavobacterium_sp._N2038	Group	Control	1.23314	0.162648	15	15	4.00583e-06	0.0013748
Hydrogenophaga_sp._BPS33	Group	Control	1.14113	0.152048	15	15	4.46727e-06	0.00148371
Janthinobacterium_sp._LM6	Group	Control	-1.91435	0.257424	15	15	4.92798e-06	0.00158558
Corynebacterium_sphenisci	Group	Control	-1.21572	0.166716	15	15	6.07247e-06	0.00189461
Bradyrhizobium_erythrophlei	Group	Control	0.750689	0.106048	15	15	8.30848e-06	0.00226985
Neisseria_gonorrhoeae	Group	Control	-1.59496	0.225549	15	15	8.39849e-06	0.00226985
Bifidobacterium_pseudolongum	Group	Control	3.21013	0.449138	15	15	7.50747e-06	0.00226985
Arthrobacter_sp._QXT.31	Group	Control	1.63906	0.230743	15	15	8.01069e-06	0.00226985
Marivirga_sp._BDSF4.3	Group	Control	0.878081	0.12445	15	15	8.59793e-06	0.00226985
Flavobacterium_limnophilum	Group	Control	0.950413	0.133656	15	15	7.92202e-06	0.00226985
Helicobacter_bilis	Group	Control	-6.02045	0.859381	15	15	9.26389e-06	0.00232637
Bifidobacterium_imperatoris	Group	Control	1.61628	0.230374	15	15	9.12211e-06	0.00232637
Streptomyces_sp._NBC_01317	Group	Control	-2.04515	0.297877	15	15	1.14276e-05	0.00280141
Kribbella_sp._NBC_00359	Group	Control	1.25152	0.184647	15	15	1.30558e-05	0.00312611
Klebsiella_grimontii	Group	Control	0.974927	0.145879	15	15	1.50924e-05	0.00351429
Streptomyces_sp._HUAS_15.9	Group	Control	-1.44637	0.216793	15	15	1.53597e-05	0.00351429
Marinobacter_sp._LV10R510.11A	Group	Control	-1.51588	0.227725	15	15	1.57197e-05	0.00351847
Acidovorax_sp._T1	Group	Control	-1.7923	0.274406	15	15	1.90745e-05	0.00417854
Amycolatopsis_roodepoortensis	Group	Control	-1.75558	0.270293	15	15	2.01893e-05	0.00433061
Brucella_anthropi	Group	Control	3.88416	0.603088	15	14	2.19912e-05	0.00452843
Bifidobacterium_animalis	Group	Control	1.75134	0.271424	15	15	2.15822e-05	0.00452843
Sphingopyxis_fribergensis	Group	Control	-0.797926	0.125693	15	15	2.54282e-05	0.0051335
Microbacterium_sp._No._7	Group	Control	-1.03223	0.162991	15	15	2.60465e-05	0.0051572
Clostridium_chauvoei	Group	Control	1.88101	0.298251	15	15	2.71507e-05	0.00517674
Apilactobacillus_apinorum	Group	Control	1.60746	0.254671	15	14	2.69316e-05	0.00517674
Rhizobium_sp._SSM4.3	Group	Control	1.60335	0.255435	15	15	2.84697e-05	0.00522924
Schaalia_sp._JY.X169	Group	Control	1.20145	0.192057	15	15	2.94482e-05	0.00522924
Viridibacillus_sp._JNUCC.6	Group	Control	1.26663	0.202483	15	15	2.94576e-05	0.00522924
Bacteroides_eggerthii	Group	Control	0.627858	0.100118	15	15	2.87329e-05	0.00522924
Enterobacter_cloacae_complex_sp.	Group	Control	1.42993	0.230481	15	15	3.19772e-05	0.00558028
Altererythrobacter_sp._CAU_1644	Group	Control	-1.21027	0.195626	15	15	3.28847e-05	0.00564302
Janthinobacterium_tructae	Group	Control	-1.30426	0.211571	15	15	3.40658e-05	0.00565713
Kribbella_sp._NBC_01245	Group	Control	-1.01229	0.164054	15	15	3.37488e-05	0.00565713
Dyadobacter_chenwenxiniae	Group	Control	0.81431	0.132548	15	15	3.52444e-05	0.00575994
Methylacidiphilum_kamchatkense	Group	Control	3.27875	0.537545	15	10	3.78346e-05	0.00608664
Desulfuromonas_sp._AOP6	Group	Control	1.03197	0.170075	15	15	3.98279e-05	0.00630874
Clostridium_baratii	Group	Control	1.95832	0.324168	15	15	4.15891e-05	0.0064879
Pseudomonas_moraviensis	Group	Control	-2.78954	0.462865	15	14	4.25714e-05	0.00654201
Xenorhabdus_budapestensis	Group	Control	0.982261	0.163975	15	15	4.5167e-05	0.00683882
Chryseobacterium_nakagawai	Group	Control	1.32837	0.224401	15	15	5.07011e-05	0.00756548
Candidatus_Methylopumilus_turicensis	Group	Control	-1.13591	0.192923	15	15	5.34141e-05	0.00785645
Deinococcus_peraridilitoris	Group	Control	1.32276	0.225079	15	15	5.43928e-05	0.00788772
Bdellovibrio_sp._ZAP7	Group	Control	1.29746	0.222297	15	15	5.81215e-05	0.00819752
Gilvimarinus_sp._DA14	Group	Control	1.46444	0.250788	15	15	5.78608e-05	0.00819752
Wolinella_succinogenes	Group	Control	-1.7377	0.304047	15	15	7.10998e-05	0.00964279
Mannheimia_haemolytica	Group	Control	1.29749	0.226667	15	15	7.00417e-05	0.00964279
Vibrio_campbellii	Group	Control	-1.5409	0.269645	15	15	7.11783e-05	0.00964279
Bradyrhizobium_japonicum	Group	Control	-0.839918	0.147829	15	15	7.51988e-05	0.0100552
Shewanella_psychrophila	Group	Control	2.84593	0.503797	15	12	7.94342e-05	0.0102232
Pseudomonas_sp._FP597	Group	Control	1.18234	0.208833	15	15	7.77645e-05	0.0102232
Corynebacterium_kroppenstedtii	Group	Control	1.32093	0.233674	15	15	7.89138e-05	0.0102232
Flavobacterium_arcticum	Group	Control	1.13361	0.204591	15	15	9.53074e-05	0.0121146
Pseudomonas_sp._Z8.2022.	Group	Control	-2.69428	0.487362	15	13	9.73585e-05	0.0121874
Arthrobacter_sp._zg.Y919	Group	Control	0.787318	0.142554	15	15	9.82471e-05	0.0121874
Comamonas_sp._NLF.1.9	Group	Control	-1.01073	0.183372	15	15	0.000100105	0.01227
Flammeovirga_sp._MY04	Group	Control	0.593294	0.107819	15	15	0.000101679	0.0123164
Lactobacillus_intestinalis	Group	Control	-3.54318	0.645239	15	15	0.000103675	0.0124121
Planktothrix_rubescens	Group	Control	3.69005	0.676714	15	10	0.000110673	0.0130976
Aristophania_vespae	Group	Control	1.31146	0.241905	15	15	0.00011679	0.0135068
Marinomonas_algicola	Group	Control	3.18826	0.588761	15	10	0.00011803	0.0135068
Clostridium_isatidis	Group	Control	2.16831	0.400425	15	15	0.000118067	0.0135068
Clostridium_gasigenes	Group	Control	1.82791	0.340405	15	15	0.000127574	0.0144317
Flavobacterium_kingsejongi	Group	Control	-0.855058	0.15942	15	15	0.000128955	0.0144317
Sulfitobacter_sp._S223	Group	Control	1.04836	0.196221	15	15	0.000133651	0.0147965
Prodigiosinella_aquatilis	Group	Control	0.659284	0.123869	15	15	0.000138411	0.0151604
Aminipila_luticellarii	Group	Control	2.59202	0.490688	15	15	0.000148304	0.0160731
Methylobacillus_flagellatus	Group	Control	-0.680416	0.129119	15	15	0.000151603	0.0162594
Mycolicibacterium_aubagnense	Group	Control	-0.954803	0.181639	15	15	0.00015508	0.0164609
Geotalea_daltonii	Group	Control	-0.533081	0.102059	15	15	0.000164305	0.0167493
Shimwellia_blattae	Group	Control	-1.19205	0.228033	15	15	0.000163101	0.0167493
Microbacterium_sp._JZ31	Group	Control	-0.727131	0.139009	15	15	0.00016217	0.0167493
Streptomyces_sp._XD.27	Group	Control	-1.26381	0.241217	15	15	0.0001598	0.0167493
Mesomycoplasma_hyorhinis	Group	Control	1.5631	0.300503	15	15	0.000170615	0.0172221
Corynebacterium_mycetoides	Group	Control	0.832505	0.160554	15	15	0.000175558	0.017549
Croceicoccus_naphthovorans	Group	Control	-0.651246	0.125858	15	15	0.000178874	0.0176863
Cloacibacterium_normanense	Group	Control	-1.25983	0.243696	15	15	0.000180368	0.0176863
Candidatus_Nitrosoglobus_terrae	Group	Control	1.83064	0.355098	15	15	0.000184954	0.017965
Rahnella_aquatilis	Group	Control	1.40732	0.273397	15	15	0.000187474	0.0180396
Octadecabacter_sp._SW4	Group	Control	-1.05929	0.206724	15	15	0.000195294	0.0184472
Mycoplasma_sp._1654_15	Group	Control	2.47255	0.482153	15	12	0.00019394	0.0184472
Aequorivita_sublithincola	Group	Control	-0.663356	0.129662	15	15	0.000198094	0.0185416
Sinorhizobium_sp._RAC02	Group	Control	1.40106	0.274979	15	15	0.000205483	0.0189277
Prevotella_veroralis	Group	Control	0.813676	0.159732	15	15	0.000205895	0.0189277
Sulfurimonas_sp._CVO	Group	Control	0.740195	0.145533	15	15	0.000208768	0.0190219
Solibacillus_sp._R5.41	Group	Control	1.70999	0.337276	15	14	0.000214756	0.0193959
Enterobacter_sp._638	Group	Control	2.09184	0.414624	15	12	0.000224356	0.0200867
Pandoraea_pnomenusa	Group	Control	0.674468	0.13455	15	15	0.00023754	0.0209497
Paenibacillus_sp._FSL_R5.0744	Group	Control	1.55748	0.31078	15	14	0.000238065	0.0209497
Psychrobacillus_sp._INOP01	Group	Control	0.881764	0.176923	15	15	0.000249969	0.0218109
Bradyrhizobium_sp._WD16	Group	Control	-0.733192	0.147581	15	15	0.000257078	0.0221492
Flavobacterium_sp._YJ01	Group	Control	1.24095	0.249904	15	15	0.000258149	0.0221492
Photorhabdus_laumondii	Group	Control	1.20304	0.242805	15	15	0.000263202	0.0221663
Kineococcus_radiotolerans	Group	Control	-1.28173	0.258772	15	15	0.000263978	0.0221663
Streptomyces_sp._NBC_00247	Group	Control	1.78455	0.360417	15	14	0.000264807	0.0221663
Gimesia_maris	Group	Control	-0.569897	0.11528	15	15	0.000268474	0.0222013
Marinobacter_salinus	Group	Control	-0.867177	0.175494	15	15	0.000269538	0.0222013
Turicibacter_sp._TJ11	Group	Control	1.13244	0.229542	15	15	0.000273333	0.0223352
Dyella_sp._BiH032	Group	Control	-0.903098	0.184199	15	15	0.000288642	0.0234004
Vibrio_harveyi	Group	Control	0.890051	0.18262	15	15	0.000303966	0.0244502
Pseudoalteromonas_sp._A25	Group	Control	2.15425	0.442983	15	14	0.000309848	0.0247302
Flavobacterium_azooxidireducens	Group	Control	0.835035	0.171937	15	15	0.000313416	0.0248225
Teredinibacter_turnerae	Group	Control	-0.77895	0.160802	15	15	0.000320476	0.0251879
Sphingomonas_sp._LHG3406.1	Group	Control	0.751989	0.155537	15	15	0.000325886	0.0254191
Sphingomonas_nostoxanthinifaciens	Group	Control	0.899755	0.186823	15	15	0.000336983	0.0258924
Nocardioides_dokdonensis	Group	Control	-1.61654	0.335499	15	15	0.000335644	0.0258924
Methylovirgula_sp._4M.Z18	Group	Control	-1.13432	0.236107	15	15	0.000344209	0.0259877
Bradyrhizobium_sp._NP1	Group	Control	0.560169	0.116661	15	15	0.000345796	0.0259877
Ligilactobacillus_animalis	Group	Control	-2.58216	0.537416	15	15	0.000343888	0.0259877
Corynebacterium_minutissimum	Group	Control	-1.46637	0.306906	15	15	0.000360865	0.0269237
Conchiformibius_steedae	Group	Control	0.910984	0.19197	15	15	0.00038255	0.0280322
Paraburkholderia_acidiphila	Group	Control	-0.923444	0.194583	15	15	0.000382338	0.0280322
Ligilactobacillus_faecis	Group	Control	-2.50389	0.527856	15	15	0.00038389	0.0280322
Bosea_sp._NBC_00550	Group	Control	-0.511978	0.108119	15	15	0.000389603	0.028249
Parageobacillus_toebii	Group	Control	1.7367	0.371343	15	14	0.000432991	0.0311753
Wolbachia_endosymbiont_of_Dirofilaria_.Dirofilaria._immitis	Group	Control	1.27161	0.272571	15	14	0.000442143	0.0313952
Polaribacter_sp._NJDZ03	Group	Control	-1.15892	0.24828	15	15	0.000440088	0.0313952
Legionella_longbeachae	Group	Control	1.4065	0.302025	15	15	0.000448884	0.0316556
Pandoraea_faecigallinarum	Group	Control	1.53815	0.330588	15	15	0.000452238	0.0316751
Candidatus_Nanosynbacter_featherlites	Group	Control	0.496499	0.107025	15	15	0.000463605	0.031676
Shewanella_frigidimarina	Group	Control	1.56976	0.338459	15	15	0.000464556	0.031676
Providencia_huaxiensis	Group	Control	1.3548	0.291759	15	14	0.000459856	0.031676
Mesoplasma_melaleucae	Group	Control	2.0908	0.450451	15	12	0.00046152	0.031676
Coraliomargarita_sp._J2.16	Group	Control	0.409914	0.0886551	15	15	0.000476729	0.0322504
Haematospirillum_jordaniae	Group	Control	1.41786	0.307008	15	15	0.000481421	0.0322504
Thalassotalea_sp._HSM_43	Group	Control	1.28745	0.278837	15	15	0.000482378	0.0322504
Campylobacter_sp._RM6914	Group	Control	-1.27233	0.276239	15	15	0.000492374	0.0327064
Pseudomonas_sp._S35	Group	Control	-1.69622	0.370458	15	15	0.000517365	0.0332868
Symbiopectobacterium_purcellii	Group	Control	0.908205	0.198646	15	15	0.000523743	0.0332868
Neisseria_cinerea	Group	Control	-1.9867	0.433272	15	14	0.000511153	0.0332868
Limnohabitans_sp._INBF002	Group	Control	1.21687	0.265737	15	15	0.000516854	0.0332868
Comamonas_serinivorans	Group	Control	0.848109	0.185041	15	15	0.000512987	0.0332868
Bacillus_cabrialesii	Group	Control	1.31425	0.286645	15	15	0.000511526	0.0332868
Flavobacterium_ginsenosidimutans	Group	Control	-0.790482	0.172861	15	15	0.000522833	0.0332868
Alloacidobacterium_dinghuense	Group	Control	0.677139	0.1491	15	15	0.000553662	0.0349724
Thalassoglobus_polymorphus	Group	Control	-1.06928	0.235888	15	15	0.000562325	0.035303
Rossellomorea_sp._KS.H15a	Group	Control	2.51706	0.560549	15	11	0.000607932	0.0379349
Kordiimonas_pumila	Group	Control	1.13515	0.253232	15	15	0.000616598	0.0381714
Kozakia_baliensis	Group	Control	0.808603	0.180998	15	15	0.000633965	0.0381714
Thalassotalea_sp._PS06	Group	Control	1.40868	0.314841	15	15	0.000626136	0.0381714
Bordetella_bronchiseptica	Group	Control	0.570376	0.127591	15	15	0.000630651	0.0381714
Deinococcus_puniceus	Group	Control	0.69446	0.155429	15	15	0.000633317	0.0381714
Sphingobacterium_sp._UDSM.2020	Group	Control	-0.520786	0.116446	15	15	0.000628325	0.0381714
Polynucleobacter_sp._MG.Unter2.18	Group	Control	2.434	0.545584	15	12	0.000641215	0.038221
Phoenicibacter_congonensis	Group	Control	0.977838	0.219225	15	15	0.000642213	0.038221
Pectobacterium_aroidearum	Group	Control	2.88223	0.647488	15	9	0.000652944	0.0386363
Pseudoalteromonas_shioyasakiensis	Group	Control	-1.48562	0.33431	15	15	0.000662076	0.0387315
Lactobacillus_helsingborgensis	Group	Control	1.99799	0.449393	15	13	0.000659485	0.0387315
Bacillus_velezensis	Group	Control	-0.5688	0.128251	15	15	0.000672856	0.0391397
Bartonella_apihabitans	Group	Control	0.862974	0.194734	15	15	0.000677183	0.0391701
Vibrio_gazogenes	Group	Control	0.958219	0.216862	15	15	0.00069355	0.0398927
Sphingopyxis_sp._TUF1	Group	Control	-1.59641	0.361797	15	15	0.000701406	0.0398987
Staphylococcus_capitis	Group	Control	0.947822	0.214773	15	15	0.000700527	0.0398987
Paenibacillus_sp._DCT19	Group	Control	1.86405	0.423538	15	14	0.000716155	0.0405074
Chryseobacterium_sp._D764	Group	Control	-1.21526	0.276305	15	15	0.000719974	0.0405074
Citrobacter_arsenatis	Group	Control	1.16735	0.265665	15	15	0.000725552	0.0405994
Variovorax_sp._WDL1	Group	Control	0.985081	0.22463	15	15	0.000737292	0.0410333
Runella_rosea	Group	Control	0.670483	0.15312	15	15	0.000746234	0.0413077
Lelliottia_sp._AC1	Group	Control	-2.20606	0.504561	15	14	0.000755352	0.0415888
Planococcus_halocryophilus	Group	Control	1.78023	0.407837	15	15	0.000765406	0.0419182
Prochlorococcus_sp._MIT_1307	Group	Control	1.57814	0.361956	15	14	0.000772546	0.0420854
Vagococcus_coleopterorum	Group	Control	1.32352	0.30397	15	15	0.000781021	0.0423231
Pseudomonas_sp._gcc21	Group	Control	1.37774	0.316773	15	15	0.00078801	0.0424783
Burkholderia_sp._S.53	Group	Control	2.48373	0.5715	15	13	0.000792847	0.0425164
Candidatus_Protochlamydia_amoebophila	Group	Control	0.921129	0.21219	15	15	0.000800111	0.0426836
Croceicoccus_sp._Ery15	Group	Control	2.05099	0.473224	15	11	0.00081049	0.0430144
Kocuria_palustris	Group	Control	-0.817957	0.189118	15	15	0.00082406	0.0435104
Seonamhaeicola_sp._S2.3	Group	Control	1.03135	0.238657	15	15	0.000829588	0.0435788
Gallionella_capsiferriformans	Group	Control	1.02921	0.238359	15	15	0.000835084	0.0436448
Phreatobacter_aquaticus	Group	Control	-0.858765	0.199424	15	15	0.000853363	0.0442361
Cohnella_cholangitidis	Group	Control	0.705596	0.163894	15	15	0.000854991	0.0442361
Hylemonella_gracilis	Group	Control	-0.742183	0.17317	15	15	0.000886196	0.0456214
Colwellia_sp._Arc7.635	Group	Control	1.32476	0.309629	15	15	0.00089832	0.0460154
Mucilaginibacter_ginsenosidivorax	Group	Control	1.029	0.240657	15	15	0.000902899	0.046021
Pseudomonas_sp._BT.42.2	Group	Control	-1.00058	0.234221	15	15	0.000909343	0.0461212
Sphingopyxis_sp._PET50	Group	Control	1.11979	0.262378	15	15	0.000916272	0.0462448
Streptomyces_thermocarboxydus	Group	Control	-1.44054	0.33812	15	15	0.000929016	0.0466593
Saccharopolyspora_gregorii	Group	Control	-1.21961	0.287354	15	15	0.000957315	0.0476936
Polaribacter_dokdonensis	Group	Control	1.07698	0.2538	15	15	0.000958874	0.0476936
Niabella_yanshanensis	Group	Control	0.82811	0.195545	15	15	0.000974206	0.0482232
Thalassotalea_piscium	Group	Control	1.04602	0.247594	15	15	0.000992779	0.0486745
Arcticibacterium_luteifluviistationis	Group	Control	0.868734	0.205517	15	15	0.000988459	0.0486745
Haloferula_helveola	Group	Control	-0.477728	0.113399	15	15	0.00101506	0.0490698
Aureispira_anguillae	Group	Control	0.718081	0.170454	15	15	0.00101514	0.0490698
Hymenobacter_sp._NBH84	Group	Control	-0.500222	0.118722	15	15	0.00101394	0.0490698
Zhihengliuella_sp._ISTPL4	Group	Control	-1.55517	0.369581	15	15	0.00102433	0.0492826

## Sheet: 5 months old
feature	metadata	value	coef	stderr	N	N.not.0	pval	qval
Helicobacter_bilis	Group	Control	-4.76089	0.509603	15	15	3.93823e-07	0.00407016
Lactobacillus_intestinalis	Group	Control	-5.19028	0.631982	15	15	1.67584e-06	0.00865989
Arcobacter_suis	Group	Control	1.44692	0.194063	15	15	4.79294e-06	0.00983397
Methyloligella_sp._GL2	Group	Control	0.736206	0.0976959	15	15	4.2764e-06	0.00983397
Mycoplasma_phocoeninasale	Group	Control	-1.71841	0.231458	15	15	5.01592e-06	0.00983397
Keratinibaculum_paraultunense	Group	Control	1.21961	0.16628	15	15	5.70912e-06	0.00983397
Bifidobacterium_animalis	Group	Control	2.38167	0.336479	15	15	8.31502e-06	0.0115828
Secundilactobacillus_malefermentans	Group	Control	2.06817	0.294297	15	15	8.9659e-06	0.0115828
Butyricimonas_faecihominis	Group	Control	-0.873836	0.12784	15	15	1.19654e-05	0.0137403
Thermocrinis_minervae	Group	Control	1.42072	0.210421	15	15	1.35856e-05	0.0140407
Polynucleobacter_sp._MG.Unter2.18	Group	Control	2.01983	0.303734	15	15	1.58801e-05	0.0149201
Arcobacter_roscoffensis	Group	Control	1.29516	0.196687	15	15	1.75597e-05	0.0151233
Williamsoniiplasma_luminosum	Group	Control	1.52759	0.235604	15	15	2.05523e-05	0.015172
Solibacillus_sp._R5.41	Group	Control	1.27879	0.196455	15	15	1.97472e-05	0.015172
Sphingomonas_aliaeris	Group	Control	1.30628	0.207322	15	15	2.74151e-05	0.0164027
Prochlorococcus_sp._MIT_1307	Group	Control	2.1907	0.349128	15	15	2.85678e-05	0.0164027
Chryseobacterium_nakagawai	Group	Control	1.54615	0.244097	15	15	2.59988e-05	0.0164027
Dokdonia_sp._MED134	Group	Control	1.58243	0.251621	15	15	2.79318e-05	0.0164027
Arthrobacter_sp._zg.Y919	Group	Control	1.10146	0.176784	15	15	3.0655e-05	0.0166747
Hoyosella_subflava	Group	Control	0.577515	0.0944704	15	15	3.70078e-05	0.0191238
Enterobacter_mori	Group	Control	0.626352	0.105711	15	15	5.0244e-05	0.0234905
Cyclonatronum_proteinivorum	Group	Control	0.546136	0.0918308	15	15	4.84618e-05	0.0234905
Flavobacterium_faecale	Group	Control	1.62945	0.277033	15	15	5.39527e-05	0.0234905
Marinifilum_fragile	Group	Control	0.508454	0.0865439	15	15	5.45497e-05	0.0234905
Ligilactobacillus_faecis	Group	Control	-1.78519	0.308684	15	15	6.34947e-05	0.02542
Clostridium_septicum	Group	Control	0.98268	0.170046	15	15	6.39497e-05	0.02542
Arcobacter_porcinus	Group	Control	1.20889	0.211157	15	15	6.99394e-05	0.0265502
Parabacteroides_goldsteinii	Group	Control	1.52068	0.266401	15	15	7.19307e-05	0.0265502
Campylobacter_sp._VBCF_01_NA2	Group	Control	1.13538	0.20102	15	15	7.95554e-05	0.0281321
Thalassospira_sp._A40.3	Group	Control	1.97255	0.350208	15	15	8.16605e-05	0.0281321
Streptomyces_sp._NBC_00445	Group	Control	1.26239	0.225918	15	15	8.80379e-05	0.0293507
Pseudomonas_sp._MM227	Group	Control	1.01034	0.183759	15	15	0.000102464	0.0330925
uncultured_Flavobacterium_sp.	Group	Control	-0.921144	0.16888	15	15	0.000110387	0.0345712
Campylobacter_ureolyticus	Group	Control	1.39787	0.260604	15	15	0.000128862	0.0380511
Croceicoccus_sp._Ery15	Group	Control	2.07316	0.385594	15	13	0.000126113	0.0380511
Sulfitobacter_indolifex	Group	Control	0.968302	0.181096	15	15	0.0001327	0.0380959
Borrelia_sp._P9F1	Group	Control	1.37822	0.268651	15	15	0.00019326	0.0389936
Methylacidiphilum_kamchatkense	Group	Control	2.39108	0.473537	15	12	0.000222678	0.0389936
Sulfurimonas_xiamenensis	Group	Control	2.5288	0.498486	15	10	0.000213641	0.0389936
Sulfurimonas_gotlandica	Group	Control	1.58052	0.314438	15	15	0.000231851	0.0389936
Campylobacter_novaezeelandiae	Group	Control	1.42399	0.28315	15	14	0.000230796	0.0389936
Campylobacter_insulaenigrae	Group	Control	1.07842	0.213331	15	15	0.000220433	0.0389936
Campylobacter_cuniculorum	Group	Control	1.31574	0.263877	15	15	0.000248964	0.0389936
Campylobacter_mucosalis	Group	Control	1.08514	0.214123	15	15	0.000215582	0.0389936
Helicobacter_felis	Group	Control	1.3296	0.269754	15	15	0.000275542	0.0389936
Desulfuromonas_sp._AOP6	Group	Control	0.853256	0.173034	15	15	0.000274464	0.0389936
Neisseria_dumasiana	Group	Control	0.942585	0.185903	15	15	0.000214643	0.0389936
Oxalobacter_vibrioformis	Group	Control	0.523935	0.106337	15	15	0.000276431	0.0389936
Candidatus_Fokinia_cryptica	Group	Control	1.95087	0.367409	15	14	0.000141454	0.0389936
Haematospirillum_jordaniae	Group	Control	1.28272	0.261431	15	15	0.000286746	0.0389936
Legionella_longbeachae	Group	Control	1.38122	0.275733	15	15	0.000239013	0.0389936
Legionella_sp._PC1000	Group	Control	1.50777	0.306925	15	15	0.000283715	0.0389936
Rouxiella_badensis	Group	Control	1.15301	0.225615	15	15	0.000200029	0.0389936
Metamycoplasma_orale	Group	Control	2.39773	0.462337	15	13	0.000175281	0.0389936
X.Mycoplasma._gypis	Group	Control	1.23603	0.247054	15	15	0.000241646	0.0389936
Spiroplasma_endosymbiont_of_Diplazon_laetatorius	Group	Control	1.39214	0.278314	15	15	0.000242078	0.0389936
Bifidobacterium_pseudolongum	Group	Control	2.37008	0.459315	15	15	0.000183429	0.0389936
Corynebacterium_minutissimum	Group	Control	-1.45176	0.274288	15	15	0.000145655	0.0389936
Corynebacterium_sphenisci	Group	Control	-0.854396	0.171227	15	15	0.000247357	0.0389936
Caldicellulosiruptor_obsidiansis	Group	Control	1.3541	0.267807	15	15	0.000220012	0.0389936
Sedimentibacter_sp._MB31.C6	Group	Control	0.844118	0.170519	15	15	0.000265297	0.0389936
Turicibacter_sanguinis	Group	Control	1.12912	0.218711	15	15	0.000182609	0.0389936
Anaerobacillus_isosaccharinicus	Group	Control	0.875883	0.177141	15	15	0.000268016	0.0389936
Oceanobacillus_zhaokaii	Group	Control	0.710785	0.143922	15	15	0.000270817	0.0389936
Paenibacillus_swuensis	Group	Control	0.60673	0.12224	15	15	0.000259196	0.0389936
Paenibacillus_sp._FSL_R5.0623	Group	Control	1.29678	0.250786	15	15	0.000179995	0.0389936
Paenibacillus_sp._FSL_H8.0168	Group	Control	1.54963	0.302462	15	15	0.000195558	0.0389936
Streptococcus_halichoeri	Group	Control	1.21127	0.244744	15	15	0.000265849	0.0389936
Streptococcus_pasteurianus	Group	Control	1.62793	0.313622	15	15	0.000173872	0.0389936
Ligilactobacillus_animalis	Group	Control	-1.63548	0.32376	15	15	0.000221858	0.0389936
Limosilactobacillus_portuensis	Group	Control	-3.13738	0.630754	15	15	0.00025438	0.0389936
Lactobacillus_terrae	Group	Control	1.31133	0.266642	15	15	0.00028098	0.0389936
Halanaerobium_hydrogeniformans	Group	Control	0.7196	0.146099	15	15	0.000277265	0.0389936
Clostridium_taeniosporum	Group	Control	1.11388	0.223839	15	15	0.000253379	0.0389936
Chitinophaga_filiformis	Group	Control	0.708927	0.138506	15	15	0.000197291	0.0389936
Tenacibaculum_mesophilum	Group	Control	0.763082	0.149707	15	15	0.000204753	0.0389936
Campylobacter_volucris	Group	Control	1.37726	0.283656	15	15	0.000314105	0.040702
Mesoplasma_entomophilum	Group	Control	1.28849	0.265846	15	13	0.000319	0.040702
Corynebacterium_choanae	Group	Control	1.20718	0.248939	15	15	0.000317549	0.040702
Ornithobacterium_rhinotracheale	Group	Control	-0.568194	0.117114	15	15	0.000316232	0.040702
Dokdonia_donghaensis	Group	Control	-1.35469	0.27917	15	15	0.000315693	0.040702
Helicobacter_cetorum	Group	Control	1.49775	0.309665	15	15	0.000324793	0.0408521
Helicobacter_pullorum	Group	Control	1.4431	0.299538	15	15	0.000335988	0.0408521
Candidatus_Nitrosoglobus_terrae	Group	Control	1.87103	0.387904	15	14	0.000332576	0.0408521
Enterobacter_wuhouensis	Group	Control	-1.50484	0.312088	15	15	0.000333534	0.0408521
Mesobacillus_jeotgali	Group	Control	0.5387	0.112301	15	15	0.000348747	0.0419105
Francisella_halioticida	Group	Control	0.813351	0.170564	15	15	0.000366955	0.0426122
X.Catharanthus_roseus._aster_yellows_phytoplasma	Group	Control	1.1503	0.241005	15	15	0.000364101	0.0426122
Microbacterium_sp._nov._GSS16	Group	Control	0.976925	0.204492	15	15	0.000361241	0.0426122
Mycoplasmopsis_gallopavonis	Group	Control	1.79543	0.377263	15	13	0.00037328	0.0427406
Kribbella_sp._NBC_00359	Group	Control	0.936567	0.196983	15	15	0.000376333	0.0427406
Acidovorax_sp._T1	Group	Control	-1.16877	0.248325	15	15	0.000410303	0.0437163
Mannheimia_haemolytica	Group	Control	1.07067	0.226563	15	15	0.000396403	0.0437163
Pseudomonas_sp._G166	Group	Control	2.83872	0.60174	15	10	0.000402304	0.0437163
Mycoplasma_sp._OR1901	Group	Control	1.64311	0.347507	15	14	0.00039457	0.0437163
Gemella_haemolysans	Group	Control	1.18846	0.252345	15	15	0.000408023	0.0437163
Niallia_taxi	Group	Control	0.592727	0.125773	15	15	0.000405835	0.0437163
Poseidonibacter_lekithochrous	Group	Control	0.786289	0.168924	15	15	0.000450668	0.0447852
Pseudomonas_promysalinigenes	Group	Control	1.25431	0.268774	15	15	0.000440905	0.0447852
Pectobacterium_aroidearum	Group	Control	2.22678	0.475833	15	12	0.000430687	0.0447852
Mariniplasma_anaerobium	Group	Control	0.956648	0.204762	15	15	0.000436764	0.0447852
Sutcliffiella_horikoshii	Group	Control	0.740262	0.158911	15	15	0.000447707	0.0447852
Neobacillus_sp._PS3.34	Group	Control	0.867848	0.186023	15	15	0.000442112	0.0447852
Bacillus_sp._SB49	Group	Control	1.80058	0.386272	15	14	0.000445216	0.0447852
Candidatus_Minimicrobia_sp._QA0096	Group	Control	1.79521	0.38745	15	13	0.0004684	0.0455474
Campylobacter_pinnipediorum	Group	Control	0.861302	0.186039	15	15	0.00047158	0.0455474
Komagataeibacter_rhaeticus	Group	Control	-0.767037	0.16537	15	15	0.00046426	0.0455474
Mucilaginibacter_ginsenosidivorax	Group	Control	0.813639	0.175938	15	15	0.000475968	0.0455474
Clostridium_gasigenes	Group	Control	1.04178	0.225842	15	15	0.000486195	0.0460993
Pseudomonas_sp._S35	Group	Control	-2.25284	0.491902	15	14	0.000516282	0.0485071
Candidatus_Desulfofervidus_auxilii	Group	Control	1.06926	0.234233	15	15	0.000530494	0.0493933
Campylobacter_sp._CN_NE2	Group	Control	1.88408	0.413672	15	14	0.000540658	0.0498902

## Sheet: 6 months old
feature	metadata	value	coef	stderr	N	N.not.0	pval	qval
Leptogranulimonas_caecicola	Group	Control	3.50208	0.337733	15	15	1.17929e-07	0.00121125
Turicibacter_sp._KK003	Group	Control	4.9218	0.55916	15	13	7.73892e-07	0.00264955
Turicibacter_sp._TC023	Group	Control	4.98867	0.56673	15	13	7.73465e-07	0.00264955
Flavobacterium_faecale	Group	Control	1.75863	0.228202	15	15	3.35899e-06	0.00862504
Bifidobacterium_animalis	Group	Control	2.712	0.3823	15	15	8.12369e-06	0.0166877
Dokdonia_sp._MED134	Group	Control	1.60501	0.232991	15	15	1.10389e-05	0.0188968
Sinorhizobium_sp._BG8	Group	Control	2.17419	0.33554	15	15	2.06817e-05	0.0265527
Longitalea_sp._SCSIO_12813	Group	Control	0.540122	0.082907	15	15	1.9579e-05	0.0265527
