# Supplementary material for: Longitudinal and Multi-Kingdom Gut Microbiome Alterations in a Mouse Model of Alzheimer’s Disease
Source: Int J Mol Sci. 2024 Oct 25;25(21):11472. doi: 10.3390/ijms252111472 (PMC11546883; doi:10.3390/ijms252111472)
Supplement: Supplementary file 1 [file ijms-25-11472-s001.zip › Supplementary Table S2.xlsx]

## Sheet: 3 months old
feature	metadata	value	coef	stderr	N	N.not.0	pval	qval
Puccinia_triticina	Group	Control	1.45356	0.167708	15	15	9.20495e-07	9.4811e-05
Naumovozyma_castellii	Group	Control	-2.93481	0.380773	15	15	3.354e-06	0.000172731
Naumovozyma_dairenensis	Group	Control	-1.92436	0.300541	15	15	2.33236e-05	0.000800775
Nakaseomyces_glabratus	Group	Control	-2.07637	0.371921	15	15	8.87857e-05	0.00152415
Tetrapisispora_blattae	Group	Control	-1.79481	0.315756	15	15	7.48877e-05	0.00152415
Saccharomyces_kudriavzevii	Group	Control	-2.03763	0.354867	15	15	6.79992e-05	0.00152415
Fusarium_falciforme	Group	Control	1.19317	0.231084	15	15	0.000182364	0.00174114
Scheffersomyces_stipitis	Group	Control	-1.52083	0.283073	15	15	0.000126973	0.00174114
Zygotorulaspora_mrakii	Group	Control	-2.08924	0.400472	15	15	0.000166127	0.00174114
Tetrapisispora_phaffii	Group	Control	-1.37609	0.266617	15	15	0.000183023	0.00174114
Kazachstania_naganishii	Group	Control	-1.80924	0.35128	15	15	0.000186536	0.00174114
Saccharomyces_paradoxus	Group	Control	-3.43229	0.672667	15	13	0.000202851	0.00174114
Kazachstania_africana	Group	Control	-2.34372	0.465761	15	15	0.000229607	0.00181919
Cryptococcus_neoformans	Group	Control	0.935024	0.216832	15	15	0.000843987	0.00620933
Saccharomyces_mikatae	Group	Control	-2.48693	0.590911	15	14	0.00102297	0.00702441
Fusarium_poae	Group	Control	0.897436	0.219503	15	15	0.00128048	0.00824311
Kluyveromyces_marxianus	Group	Control	-1.56696	0.397706	15	15	0.00169327	0.0102592
Aspergillus_chevalieri	Group	Control	0.80074	0.213769	15	15	0.00244687	0.0140015
Pochonia_chlamydosporia	Group	Control	1.03119	0.28681	15	15	0.00326057	0.0176757
Zymoseptoria_tritici	Group	Control	0.717318	0.202708	15	15	0.0036344	0.0178259
Kluyveromyces_lactis	Group	Control	-1.8706	0.527988	15	14	0.00360519	0.0178259
Schizosaccharomyces_pombe	Group	Control	0.21913	0.0651031	15	15	0.00506368	0.0237072
Eremothecium_cymbalariae	Group	Control	-1.41639	0.432826	15	14	0.0060608	0.0271418
Torulaspora_globosa	Group	Control	-1.22606	0.389807	15	15	0.00774137	0.0332234
Eremothecium_gossypii	Group	Control	-0.476244	0.16046	15	15	0.0108887	0.0448615
Ustilago_maydis	Group	Control	0.49028	0.168345	15	15	0.0121171	0.0480022

## Sheet: 4 months old
feature	metadata	value	coef	stderr	N	N.not.0	pval	qval
Kluyveromyces_marxianus	Group	Control	-2.6061	0.386262	15	15	1.36864e-05	0.000863788
Kazachstania_africana	Group	Control	-3.08613	0.466126	15	15	1.66113e-05	0.000863788
Naumovozyma_castellii	Group	Control	-2.39241	0.424454	15	15	8.11223e-05	0.00281224
Fusarium_pseudograminearum	Group	Control	-2.36521	0.436165	15	14	0.000116519	0.0030295
Saccharomyces_paradoxus	Group	Control	-3.69438	0.732317	15	13	0.000224499	0.00448663
Saccharomyces_mikatae	Group	Control	-3.5202	0.709119	15	13	0.000258844	0.00448663
Naumovozyma_dairenensis	Group	Control	-1.92397	0.412072	15	15	0.000439144	0.00652442
Saccharomyces_kudriavzevii	Group	Control	-1.74454	0.391412	15	15	0.00064622	0.00840086
Saccharomyces_cerevisiae	Group	Control	-1.37994	0.317676	15	15	0.000795957	0.00919772
Nakaseomyces_glabratus	Group	Control	-1.92535	0.469931	15	15	0.00125999	0.0119126
Kazachstania_naganishii	Group	Control	-2.13839	0.520026	15	14	0.00122512	0.0119126
Eremothecium_cymbalariae	Group	Control	-1.47966	0.381459	15	15	0.00190037	0.0164699
Sugiyamaella_lignohabitans	Group	Control	0.476709	0.129287	15	15	0.00273599	0.0218879
Zygotorulaspora_mrakii	Group	Control	-1.52356	0.435399	15	15	0.00391981	0.0291186
Torulaspora_delbrueckii	Group	Control	-1.87522	0.561156	15	13	0.00530464	0.0367788
Saccharomyces_eubayanus	Group	Control	-0.887833	0.274567	15	15	0.0065315	0.0424547
Kluyveromyces_lactis	Group	Control	-1.41094	0.449968	15	15	0.00788669	0.048248

## Sheet: 5 months old
feature	metadata	value	coef	stderr	N	N.not.0	pval	qval
Kazachstania_africana	Group	Control	-2.35509	0.298855	15	15	2.63612e-06	0.000274156
Scheffersomyces_stipitis	Group	Control	-1.11944	0.209832	15	15	0.000135465	0.00247162
Torulaspora_globosa	Group	Control	-1.72921	0.324149	15	15	0.000135531	0.00247162
Kluyveromyces_marxianus	Group	Control	-1.56664	0.287057	15	15	0.000109788	0.00247162
Kazachstania_naganishii	Group	Control	-2.02017	0.343621	15	15	5.41961e-05	0.00247162
Naumovozyma_castellii	Group	Control	-2.74862	0.518104	15	14	0.000142594	0.00247162
Naumovozyma_dairenensis	Group	Control	-1.68785	0.348819	15	15	0.000323579	0.00480746
Zygotorulaspora_mrakii	Group	Control	-1.80099	0.378645	15	15	0.000375091	0.00487618
Ustilago_maydis	Group	Control	0.80161	0.175781	15	15	0.000535029	0.00618256
Eremothecium_sinecaudum	Group	Control	-1.36273	0.313893	15	15	0.00079962	0.00831605
Saccharomyces_paradoxus	Group	Control	-3.72443	0.869493	15	12	0.000890165	0.0084161
Saccharomycodes_ludwigii	Group	Control	-1.2468	0.294951	15	15	0.000988352	0.00856572
Saccharomyces_eubayanus	Group	Control	-0.96421	0.242068	15	15	0.00156064	0.0124851
Nakaseomyces_glabratus	Group	Control	-1.77621	0.451111	15	15	0.00170151	0.0126398
Lodderomyces_elongisporus	Group	Control	-1.1359	0.291969	15	15	0.00185937	0.0128916
Eremothecium_cymbalariae	Group	Control	-1.72738	0.459154	15	14	0.00237226	0.0154197
Talaromyces_rugulosus	Group	Control	1.52156	0.418257	15	15	0.00300632	0.0183916
Saccharomyces_cerevisiae	Group	Control	-0.925962	0.261013	15	15	0.00357299	0.0206439
Schizosaccharomyces_pombe	Group	Control	0.220489	0.0643152	15	15	0.00449173	0.023357
Kluyveromyces_lactis	Group	Control	-1.50267	0.437865	15	15	0.00446128	0.023357
X.Candida._auris	Group	Control	-0.493108	0.146788	15	15	0.00512796	0.0253956
Torulaspora_delbrueckii	Group	Control	-1.22485	0.368641	15	15	0.00550325	0.0260154
Saccharomyces_mikatae	Group	Control	-1.94964	0.602778	15	14	0.00652079	0.0294853
Saccharomyces_kudriavzevii	Group	Control	-0.925012	0.297091	15	15	0.00822907	0.0356593
Tetrapisispora_blattae	Group	Control	-0.940047	0.308452	15	15	0.0093426	0.0388652
Puccinia_triticina	Group	Control	0.496061	0.170001	15	15	0.0119866	0.0479466

## Sheet: 6 months old
feature	metadata	value	coef	stderr	N	N.not.0	pval	qval
Pyricularia_grisea	Group	Control	0.924445	0.230695	15	15	0.00149169	0.0292555
Thermothelomyces_thermophilus	Group	Control	0.96973	0.246339	15	15	0.00170421	0.0292555
Akanthomyces_muscarius	Group	Control	0.489265	0.110222	15	15	0.000668116	0.0292555
Saccharomycodes_ludwigii	Group	Control	-1.33373	0.31597	15	15	0.000999542	0.0292555
Saccharomyces_paradoxus	Group	Control	-3.28526	0.834056	15	12	0.00169674	0.0292555
Saccharomyces_eubayanus	Group	Control	-1.12443	0.254447	15	15	0.000692847	0.0292555
Nakaseomyces_glabratus	Group	Control	-1.92621	0.503019	15	15	0.00208791	0.0307221
Kazachstania_africana	Group	Control	-1.69974	0.473375	15	15	0.00329004	0.0378773
Naumovozyma_dairenensis	Group	Control	-1.54788	0.431457	15	15	0.00330967	0.0378773
Torulaspora_delbrueckii	Group	Control	-1.78048	0.511264	15	14	0.00404758	0.0379
Saccharomyces_mikatae	Group	Control	-3.14064	0.897429	15	11	0.00391703	0.0379
Saccharomyces_kudriavzevii	Group	Control	-1.42297	0.420109	15	15	0.00486086	0.0417224
Pichia_kudriavzevii	Group	Control	-0.972349	0.298859	15	15	0.00628528	0.0469148
Tetrapisispora_blattae	Group	Control	-1.18295	0.364431	15	15	0.00637677	0.0469148
Naumovozyma_castellii	Group	Control	-2.22863	0.695752	15	15	0.00692486	0.0475507
