# Supplementary material for: Longitudinal and Multi-Kingdom Gut Microbiome Alterations in a Mouse Model of Alzheimer’s Disease
Source: Int J Mol Sci. 2024 Oct 25;25(21):11472. doi: 10.3390/ijms252111472 (PMC11546883; doi:10.3390/ijms252111472)
Supplement: Supplementary file 1 [file ijms-25-11472-s001.zip › Supplementary Table S3.xlsx]

## Sheet: 3 months old
feature	metadata	value	coef	stderr	N	N.not.0	pval	qval
Halococcus_dombrowskii	Group	Control	-2.08782	0.193015	15	15	7.18185e-08	3.30365e-05
Natronococcus_occultus	Group	Control	-2.12862	0.24419	15	15	8.63146e-07	0.000198524
Haladaptatus_caseinilyticus	Group	Control	-1.82296	0.291423	15	15	2.94648e-05	0.00271076
Halosimplex_litoreum	Group	Control	-1.51756	0.241514	15	15	2.81742e-05	0.00271076
Halolamina_sp._CBA1230	Group	Control	-1.51102	0.230339	15	15	1.82506e-05	0.00271076
Pyrobaculum_arsenaticum	Group	Control	1.78066	0.306099	15	15	6.0011e-05	0.00394358
Haloplanus_sp._CK5.1	Group	Control	-1.92521	0.3275	15	15	5.42467e-05	0.00394358
Sulfodiicoccus_acidiphilus	Group	Control	-5.96431	1.07562	15	11	9.46459e-05	0.00436863
Halohasta_litchfieldiae	Group	Control	-1.01892	0.182108	15	15	8.69605e-05	0.00436863
Methanothrix_thermoacetophila	Group	Control	1.02496	0.184912	15	15	9.49701e-05	0.00436863
Methanoculleus_bourgensis	Group	Control	-0.510385	0.0949707	15	15	0.000126635	0.00529565
Halobacterium_hubeiense	Group	Control	-1.34414	0.257176	15	15	0.000163379	0.00578109
Haloterrigena_alkaliphila	Group	Control	-1.77816	0.338734	15	15	0.00015702	0.00578109
Methanosphaera_stadtmanae	Group	Control	1.69676	0.328085	15	15	0.00017973	0.00590541
Halobellus_ramosii	Group	Control	-1.39961	0.27389	15	15	0.000200166	0.00613843
Pyrococcus_sp._ST04	Group	Control	-6.08198	1.21734	15	10	0.00024463	0.00703311
Thermococcus_sp._P6	Group	Control	2.01302	0.41314	15	13	0.000304675	0.00806653
Methanothrix_soehngenii	Group	Control	-1.39121	0.286689	15	14	0.000315647	0.00806653
Thermococcus_sp._AM4	Group	Control	-1.64224	0.341107	15	15	0.000337981	0.0081827
Methanohalophilus_portucalensis	Group	Control	-1.09587	0.232609	15	15	0.000406904	0.00935878
Candidatus_Nitrosocosmicus_oleophilus	Group	Control	1.73642	0.380395	15	13	0.00053064	0.0116235
Halosimplex_aquaticum	Group	Control	-0.930561	0.209123	15	15	0.000654822	0.0136917
Thermococcus_aciditolerans	Group	Control	1.12299	0.255912	15	15	0.00073343	0.0146686
Methanolobus_mangrovi	Group	Control	2.02239	0.466134	15	14	0.000803685	0.015404
Candidatus_Nitrosotenuis_cloacae	Group	Control	2.3227	0.540149	15	10	0.000863107	0.0158812
Salarchaeum_japonicum	Group	Control	1.09217	0.257804	15	15	0.000971381	0.017186
Candidatus_Methanoplasma_termitum	Group	Control	-1.44115	0.357526	15	15	0.00142669	0.0224314
Candidatus_Nitrosopelagicus_brevis	Group	Control	1.93026	0.477222	15	13	0.00138995	0.0224314
Haladaptatus_pallidirubidus	Group	Control	-0.905811	0.22533	15	15	0.00145642	0.0224314
Methanosarcina_sp._MTP4	Group	Control	-0.93468	0.232648	15	15	0.00146292	0.0224314
Natronorubrum_aibiense	Group	Control	-1.34559	0.346436	15	14	0.00188194	0.0279256
Acidianus_sp._HS.5	Group	Control	-4.78241	1.26982	15	9	0.00235372	0.0328095
Natrinema_salinisoli	Group	Control	1.28996	0.341552	15	15	0.00230695	0.0328095
uncultured_Methanomethylovorans_sp.	Group	Control	0.95045	0.253818	15	15	0.00245253	0.0331812
Thermococcus_indicus	Group	Control	1.45511	0.395369	15	13	0.00277179	0.0364293
Actinarchaeum_halophilum	Group	Control	-1.18718	0.324059	15	15	0.00286278	0.03658
Thermococcus_nautili	Group	Control	-4.34558	1.19127	15	10	0.00294944	0.0366687
Nanobdella_aerobiophila	Group	Control	-1.61414	0.445527	15	15	0.00309294	0.0374408
Halosolutus_gelatinilyticus	Group	Control	-1.32222	0.36676	15	15	0.00320019	0.0377458
Halovivax_ruber	Group	Control	1.16563	0.329875	15	15	0.00367024	0.0401978
Salinirubellus_sp._SYNS196	Group	Control	-0.853203	0.239923	15	15	0.00351479	0.0401978
Haloarcula_sinaiiensis	Group	Control	-1.43146	0.404254	15	14	0.00361829	0.0401978
Aeropyrum_camini	Group	Control	-1.42743	0.413911	15	14	0.00431934	0.040549
Archaeoglobus_fulgidus	Group	Control	1.31544	0.380941	15	14	0.00428222	0.040549
Natronobacterium_gregoryi	Group	Control	-1.46882	0.421949	15	13	0.00405904	0.040549
Haloterrigena_sp._KLK7	Group	Control	0.884054	0.254012	15	15	0.00406424	0.040549
Salinigranum_rubrum	Group	Control	-0.837429	0.241399	15	15	0.00415337	0.040549
Methanosarcina_sp._WH1	Group	Control	3.75212	1.08159	15	6	0.00415324	0.040549
Methanofollis_aquaemaris	Group	Control	0.989552	0.281691	15	15	0.00381844	0.040549

## Sheet: 4 months old
feature	metadata	value	coef	stderr	N	N.not.0	pval	qval
Nitrosopumilus_cobalaminigenes	Group	Control	2.90221	0.544908	15	9	0.000137544	0.0210442
Salinibaculum_sp._KK48	Group	Control	1.67596	0.286526	15	15	5.69243e-05	0.0210442
Halorhabdus_utahensis	Group	Control	-1.44797	0.266806	15	15	0.000115667	0.0210442
Thermococcus_aciditolerans	Group	Control	1.90504	0.373478	15	14	0.00020346	0.0233471
Halosimplex_litoreum	Group	Control	-1.04687	0.222676	15	15	0.00041421	0.0380245

## Sheet: 5 months old
feature	metadata	value	coef	stderr	N	N.not.0	pval	qval
Nitrosopumilus_ureiphilus	Group	Control	2.5349	0.366148	15	15	1.04808e-05	0.00420839
Halococcus_dombrowskii	Group	Control	-1.04744	0.159677	15	15	1.82576e-05	0.00420839
Halorussus_pelagicus	Group	Control	1.85716	0.318002	15	14	5.77905e-05	0.00888048
Nitrosopumilus_cobalaminigenes	Group	Control	2.26718	0.448255	15	14	0.000219423	0.0252885
Candidatus_Nitrosopelagicus_brevis	Group	Control	1.5637	0.33102	15	15	0.000397697	0.0366677
