# Supplementary material for: Longitudinal and Multi-Kingdom Gut Microbiome Alterations in a Mouse Model of Alzheimer’s Disease
Source: Int J Mol Sci. 2024 Oct 25;25(21):11472. doi: 10.3390/ijms252111472 (PMC11546883; doi:10.3390/ijms252111472)
Supplement: Supplementary file 1 [file ijms-25-11472-s001.zip › Supplementary Table S4.xlsx]

## Sheet: 3 months old
feature	metadata	value	coef	stderr	N	N.not.0	pval	qval
Lahndsivirus_rarus	Group	Control	-1.92445	0.206543	15	15	4.06017e-07	0.000202197
Enquatrovirus_N4	Group	Control	2.33935	0.271724	15	15	9.92291e-07	0.000247081
Eneladusvirus_BF	Group	Control	2.15677	0.433294	15	12	0.000252764	0.0419588

## Sheet: 4 months old
feature	metadata	value	coef	stderr	N	N.not.0	pval	qval
Omarvirus_omar	Group	Control	2.91005	0.493862	15	11	5.30164e-05	0.0142038
Cohcovirus_splanchnicus	Group	Control	2.02611	0.347415	15	14	5.85722e-05	0.0142038
Enquatrovirus_N4	Group	Control	1.39259	0.255233	15	15	0.000110062	0.0177933
Eneladusvirus_BF	Group	Control	2.68478	0.528927	15	11	0.000212545	0.025771

## Sheet: 6 months old
feature	metadata	value	coef	stderr	N	N.not.0	pval	qval
Lactobacillus_phage_phi_jlb1	Group	Control	-4.01173	0.681819	15	12	5.37679e-05	0.0222901
Lactobacillus_phage_KC5a	Group	Control	-2.43081	0.439488	15	14	9.69136e-05	0.0222901
Lactobacillus_prophage_Lj771	Group	Control	-2.23468	0.426541	15	15	0.000159863	0.0245123
